# Supplementary material for: A pair of long intergenic non-coding RNA LINC00887 variants act antagonistically to control Carbonic Anhydrase IX transcription upon hypoxia in tongue squamous carcinoma progression
Source: BMC Biol. 2021 Sep 7;19:192. doi: 10.1186/s12915-021-01112-2 (PMC8422755; doi:10.1186/s12915-021-01112-2)
Supplement: Supplementary file 4 — Additional File 4. The accession and information of TCGA-released RNA-seq datasets analysed in this paper [file 12915_2021_1112_MOESM4_ESM.xlsx]

## Sheet: Datasets reference
Tumor type	IP	Version	Data_type
BLCA	http://gdac.broadinstitute.org/runs/stddata__2014_03_16/data/BLCA/20140316/	20140316	Level_3_RSEM_genes_normalized
BRCA	http://gdac.broadinstitute.org/runs/stddata__2014_03_16/data/BRCA/20140316/	20140316	Level_3_RSEM_genes_normalized
COAD	http://gdac.broadinstitute.org/runs/stddata__2014_03_16/data/COAD/20140316/	20140316	Level_3_RSEM_genes_normalized
HNSC	http://gdac.broadinstitute.org/runs/stddata__2014_03_16/data/HNSC/20140316/	20140316	Level_3_RSEM_genes_normalized
KICH	http://gdac.broadinstitute.org/runs/stddata__2014_03_16/data/KICH/20140316/	20140316	Level_3_RSEM_genes_normalized
KIRC	http://gdac.broadinstitute.org/runs/stddata__2014_03_16/data/KIRC/20140316/	20140316	Level_3_RSEM_genes_normalized
KIRP	http://gdac.broadinstitute.org/runs/stddata__2014_03_16/data/KIRP/20140316/	20140316	Level_3_RSEM_genes_normalized
LIHC	http://gdac.broadinstitute.org/runs/stddata__2014_03_16/data/LIHC/20140316/	20140316	Level_3_RSEM_genes_normalized
LUAD	http://gdac.broadinstitute.org/runs/stddata__2014_03_16/data/LUAD/20140316/	20140316	Level_3_RSEM_genes_normalized
LUSC	http://gdac.broadinstitute.org/runs/stddata__2014_03_16/data/LUSC/20140316/	20140316	Level_3_RSEM_genes_normalized
PRAD	http://gdac.broadinstitute.org/runs/stddata__2014_03_16/data/PRAD/20140316/	20140316	Level_3_RSEM_genes_normalized
THCA	http://gdac.broadinstitute.org/runs/stddata__2014_03_16/data/THCA/20140316/	20140316	Level_3_RSEM_genes_normalized
UCEC	http://gdac.broadinstitute.org/runs/stddata__2014_03_16/data/UCEC/20140316/	20140316	Level_3_RSEM_genes_normalized

## Sheet: samples
Cohort	Barcode	Sample_type
BLCA	TCGA-BL-A0C8-01A-11R-A10U-07	Cancer
BLCA	TCGA-BL-A13I-01A-11R-A13Y-07	Cancer
BLCA	TCGA-BL-A13J-01A-11R-A10U-07	Cancer
BLCA	TCGA-BL-A3JM-01A-12R-A21D-07	Cancer
BLCA	TCGA-BL-A5ZZ-01A-31R-A30C-07	Cancer
BLCA	TCGA-BT-A0S7-01A-11R-A10U-07	Cancer
BLCA	TCGA-BT-A0YX-01A-11R-A10U-07	Cancer
BLCA	TCGA-BT-A20J-01A-11R-A14Y-07	Cancer
BLCA	TCGA-BT-A20N-01A-11R-A14Y-07	Cancer
BLCA	TCGA-BT-A20O-01A-21R-A14Y-07	Cancer
BLCA	TCGA-BT-A20P-01A-11R-A14Y-07	Cancer
BLCA	TCGA-BT-A20Q-01A-11R-A14Y-07	Cancer
BLCA	TCGA-BT-A20R-01A-12R-A16R-07	Cancer
BLCA	TCGA-BT-A20T-01A-11R-A14Y-07	Cancer
BLCA	TCGA-BT-A20U-01A-11R-A14Y-07	Cancer
BLCA	TCGA-BT-A20V-01A-11R-A14Y-07	Cancer
BLCA	TCGA-BT-A20W-01A-21R-A14Y-07	Cancer
BLCA	TCGA-BT-A20X-01A-11R-A16R-07	Cancer
BLCA	TCGA-BT-A2LA-01A-11R-A18C-07	Cancer
BLCA	TCGA-BT-A2LB-01A-11R-A18C-07	Cancer
BLCA	TCGA-BT-A2LD-01A-12R-A20F-07	Cancer
BLCA	TCGA-BT-A3PH-01A-11R-A220-07	Cancer
BLCA	TCGA-BT-A3PJ-01A-21R-A220-07	Cancer
BLCA	TCGA-BT-A3PK-01A-21R-A220-07	Cancer
BLCA	TCGA-BT-A42C-01A-11R-A23N-07	Cancer
BLCA	TCGA-BT-A42E-01A-11R-A23W-07	Cancer
BLCA	TCGA-BT-A42F-01A-11R-A23W-07	Cancer
BLCA	TCGA-C4-A0EZ-01A-21R-A24X-07	Cancer
BLCA	TCGA-C4-A0F0-01A-12R-A10U-07	Cancer
BLCA	TCGA-C4-A0F1-01A-11R-A034-07	Cancer
BLCA	TCGA-C4-A0F6-01A-11R-A10U-07	Cancer
BLCA	TCGA-C4-A0F7-01A-11R-A084-07	Cancer
BLCA	TCGA-CF-A1HR-01A-11R-A13Y-07	Cancer
BLCA	TCGA-CF-A1HS-01A-11R-A13Y-07	Cancer
BLCA	TCGA-CF-A27C-01A-11R-A16R-07	Cancer
BLCA	TCGA-CF-A3MF-01A-12R-A21D-07	Cancer
BLCA	TCGA-CF-A3MG-01A-11R-A20F-07	Cancer
BLCA	TCGA-CF-A3MH-01A-11R-A20F-07	Cancer
BLCA	TCGA-CF-A3MI-01A-11R-A20F-07	Cancer
BLCA	TCGA-CF-A47S-01A-11R-A23W-07	Cancer
BLCA	TCGA-CF-A47T-01A-11R-A23W-07	Cancer
BLCA	TCGA-CF-A47V-01A-11R-A23W-07	Cancer
BLCA	TCGA-CF-A47W-01A-11R-A23W-07	Cancer
BLCA	TCGA-CF-A47X-01A-31R-A23W-07	Cancer
BLCA	TCGA-CF-A47Y-01A-11R-A23W-07	Cancer
BLCA	TCGA-CF-A5U8-01A-11R-A28M-07	Cancer
BLCA	TCGA-CF-A5UA-01A-11R-A28M-07	Cancer
BLCA	TCGA-CU-A0YN-01A-21R-A10U-07	Cancer
BLCA	TCGA-CU-A0YO-01A-11R-A10U-07	Cancer
BLCA	TCGA-CU-A0YR-01A-12R-A10U-07	Cancer
BLCA	TCGA-CU-A3KJ-01A-11R-A21D-07	Cancer
BLCA	TCGA-CU-A3QU-01A-11R-A22U-07	Cancer
BLCA	TCGA-CU-A3YL-01A-11R-A22U-07	Cancer
BLCA	TCGA-CU-A5W6-01A-11R-A28M-07	Cancer
BLCA	TCGA-CU-A72E-01A-12R-A33J-07	Cancer
BLCA	TCGA-DK-A1A3-01A-11R-A13Y-07	Cancer
BLCA	TCGA-DK-A1A5-01A-11R-A13Y-07	Cancer
BLCA	TCGA-DK-A1A6-01A-11R-A13Y-07	Cancer
BLCA	TCGA-DK-A1A7-01A-11R-A13Y-07	Cancer
BLCA	TCGA-DK-A1AA-01A-11R-A13Y-07	Cancer
BLCA	TCGA-DK-A1AB-01A-11R-A13Y-07	Cancer
BLCA	TCGA-DK-A1AC-01A-11R-A13Y-07	Cancer
BLCA	TCGA-DK-A1AD-01A-11R-A13Y-07	Cancer
BLCA	TCGA-DK-A1AE-01A-11R-A13Y-07	Cancer
BLCA	TCGA-DK-A1AF-01A-11R-A13Y-07	Cancer
BLCA	TCGA-DK-A1AG-01A-11R-A13Y-07	Cancer
BLCA	TCGA-DK-A2HX-01A-12R-A18C-07	Cancer
BLCA	TCGA-DK-A2I1-01A-11R-A180-07	Cancer
BLCA	TCGA-DK-A2I2-01A-11R-A180-07	Cancer
BLCA	TCGA-DK-A2I4-01A-11R-A21D-07	Cancer
BLCA	TCGA-DK-A2I6-01A-12R-A18C-07	Cancer
BLCA	TCGA-DK-A3IK-01A-32R-A21D-07	Cancer
BLCA	TCGA-DK-A3IL-01A-11R-A20F-07	Cancer
BLCA	TCGA-DK-A3IM-01A-11R-A20F-07	Cancer
BLCA	TCGA-DK-A3IN-01A-11R-A20F-07	Cancer
BLCA	TCGA-DK-A3IQ-01A-31R-A32Y-07	Cancer
BLCA	TCGA-DK-A3IS-01A-21R-A21D-07	Cancer
BLCA	TCGA-DK-A3IT-01A-31R-A20F-07	Cancer
BLCA	TCGA-DK-A3IU-01A-11R-A20F-07	Cancer
BLCA	TCGA-DK-A3IV-01A-22R-A21D-07	Cancer
BLCA	TCGA-DK-A3WW-01A-22R-A23N-07	Cancer
BLCA	TCGA-DK-A3WX-01A-22R-A22U-07	Cancer
BLCA	TCGA-DK-A3WY-01A-11R-A22U-07	Cancer
BLCA	TCGA-DK-A3X1-01A-12R-A22U-07	Cancer
BLCA	TCGA-DK-A3X2-01A-11R-A22U-07	Cancer
BLCA	TCGA-DK-A6AV-01A-12R-A30C-07	Cancer
BLCA	TCGA-DK-A6AW-01A-11R-A30C-07	Cancer
BLCA	TCGA-DK-A6B0-01A-11R-A31N-07	Cancer
BLCA	TCGA-DK-A6B1-01A-12R-A30C-07	Cancer
BLCA	TCGA-DK-A6B2-01A-11R-A30C-07	Cancer
BLCA	TCGA-DK-A6B5-01A-11R-A31N-07	Cancer
BLCA	TCGA-DK-A6B6-01A-11R-A30C-07	Cancer
BLCA	TCGA-E5-A2PC-01A-11R-A206-07	Cancer
BLCA	TCGA-E5-A4TZ-01A-11R-A31N-07	Cancer
BLCA	TCGA-E5-A4U1-01A-11R-A31N-07	Cancer
BLCA	TCGA-E7-A3X6-01A-12R-A22U-07	Cancer
BLCA	TCGA-E7-A3Y1-01A-11R-A22U-07	Cancer
BLCA	TCGA-E7-A4IJ-01A-31R-A26T-07	Cancer
BLCA	TCGA-E7-A4XJ-01A-11R-A26T-07	Cancer
BLCA	TCGA-E7-A519-01A-11R-A26T-07	Cancer
BLCA	TCGA-E7-A541-01A-11R-A26T-07	Cancer
BLCA	TCGA-E7-A5KE-01A-11R-A28M-07	Cancer
BLCA	TCGA-E7-A5KF-01A-11R-A28M-07	Cancer
BLCA	TCGA-E7-A677-01A-11R-A30C-07	Cancer
BLCA	TCGA-E7-A678-01A-11R-A30C-07	Cancer
BLCA	TCGA-E7-A6ME-01A-22R-A32O-07	Cancer
BLCA	TCGA-E7-A6MF-01A-12R-A32O-07	Cancer
BLCA	TCGA-E7-A7DU-01A-11R-A32O-07	Cancer
BLCA	TCGA-E7-A7DV-01A-11R-A33J-07	Cancer
BLCA	TCGA-FD-A3B3-01A-12R-A206-07	Cancer
BLCA	TCGA-FD-A3B4-01A-12R-A206-07	Cancer
BLCA	TCGA-FD-A3B5-01A-11R-A20F-07	Cancer
BLCA	TCGA-FD-A3B6-01A-21R-A20F-07	Cancer
BLCA	TCGA-FD-A3B7-01A-31R-A20F-07	Cancer
BLCA	TCGA-FD-A3B8-01A-31R-A20F-07	Cancer
BLCA	TCGA-FD-A3N5-01A-11R-A21D-07	Cancer
BLCA	TCGA-FD-A3N6-01A-11R-A21D-07	Cancer
BLCA	TCGA-FD-A3NA-01A-11R-A21D-07	Cancer
BLCA	TCGA-FD-A3SJ-01A-12R-A22U-07	Cancer
BLCA	TCGA-FD-A3SL-01A-21R-A22U-07	Cancer
BLCA	TCGA-FD-A3SM-01A-11R-A22U-07	Cancer
BLCA	TCGA-FD-A3SN-01A-12R-A22U-07	Cancer
BLCA	TCGA-FD-A3SO-01A-11R-A22U-07	Cancer
BLCA	TCGA-FD-A3SP-01A-31R-A22U-07	Cancer
BLCA	TCGA-FD-A3SQ-01A-21R-A22U-07	Cancer
BLCA	TCGA-FD-A3SR-01A-11R-A22U-07	Cancer
BLCA	TCGA-FD-A3SS-01A-12R-A22U-07	Cancer
BLCA	TCGA-FD-A43N-01A-11R-A23W-07	Cancer
BLCA	TCGA-FD-A43P-01A-31R-A23W-07	Cancer
BLCA	TCGA-FD-A43S-01A-21R-A23W-07	Cancer
BLCA	TCGA-FD-A43U-01A-11R-A23W-07	Cancer
BLCA	TCGA-FD-A43X-01A-11R-A23W-07	Cancer
BLCA	TCGA-FD-A43Y-01A-21R-A26T-07	Cancer
BLCA	TCGA-FD-A5BR-01A-11R-A26T-07	Cancer
BLCA	TCGA-FD-A5BS-01A-21R-A26T-07	Cancer
BLCA	TCGA-FD-A5BT-01A-11R-A26T-07	Cancer
BLCA	TCGA-FD-A5BU-01A-31R-A26T-07	Cancer
BLCA	TCGA-FD-A5BV-01A-11R-A26T-07	Cancer
BLCA	TCGA-FD-A5BX-01A-11R-A26T-07	Cancer
BLCA	TCGA-FD-A5BY-01A-31R-A28M-07	Cancer
BLCA	TCGA-FD-A5BZ-01A-11R-A28M-07	Cancer
BLCA	TCGA-FD-A5C0-01A-11R-A28M-07	Cancer
BLCA	TCGA-FD-A5C1-01A-11R-A28M-07	Cancer
BLCA	TCGA-FD-A62N-01A-11R-A30C-07	Cancer
BLCA	TCGA-FD-A62O-01A-11R-A30C-07	Cancer
BLCA	TCGA-FD-A62P-01A-32R-A30C-07	Cancer
BLCA	TCGA-FD-A62S-01A-11R-A30C-07	Cancer
BLCA	TCGA-FD-A6TA-01A-12R-A33J-07	Cancer
BLCA	TCGA-FD-A6TB-01A-12R-A33J-07	Cancer
BLCA	TCGA-FD-A6TC-01A-21R-A33J-07	Cancer
BLCA	TCGA-FD-A6TD-01A-51R-A33J-07	Cancer
BLCA	TCGA-FD-A6TE-01A-12R-A33J-07	Cancer
BLCA	TCGA-FD-A6TF-01A-52R-A32O-07	Cancer
BLCA	TCGA-FD-A6TG-01A-11R-A32O-07	Cancer
BLCA	TCGA-FD-A6TH-01A-11R-A32O-07	Cancer
BLCA	TCGA-FD-A6TI-01A-11R-A32O-07	Cancer
BLCA	TCGA-FD-A6TK-01A-42R-A33J-07	Cancer
BLCA	TCGA-FJ-A3Z7-01A-12R-A23N-07	Cancer
BLCA	TCGA-FJ-A3Z9-01A-11R-A26T-07	Cancer
BLCA	TCGA-FJ-A3ZE-01A-11R-A23N-07	Cancer
BLCA	TCGA-FJ-A3ZF-01A-11R-A23N-07	Cancer
BLCA	TCGA-FT-A3EE-01A-11R-A206-07	Cancer
BLCA	TCGA-FT-A61P-01A-11R-A30C-07	Cancer
BLCA	TCGA-G2-A2EC-01A-11R-A180-07	Cancer
BLCA	TCGA-G2-A2EF-01A-12R-A18C-07	Cancer
BLCA	TCGA-G2-A2EJ-01A-11R-A180-07	Cancer
BLCA	TCGA-G2-A2EK-01A-22R-A18C-07	Cancer
BLCA	TCGA-G2-A2EL-01A-12R-A18C-07	Cancer
BLCA	TCGA-G2-A2EO-01A-11R-A180-07	Cancer
BLCA	TCGA-G2-A2ES-01A-11R-A180-07	Cancer
BLCA	TCGA-G2-A3IB-01A-11R-A20F-07	Cancer
BLCA	TCGA-G2-A3IE-01A-11R-A20F-07	Cancer
BLCA	TCGA-G2-A3VY-01A-11R-A22U-07	Cancer
BLCA	TCGA-GC-A3BM-01A-11R-A22U-07	Cancer
BLCA	TCGA-GC-A3I6-01A-11R-A20F-07	Cancer
BLCA	TCGA-GC-A3OO-01A-11R-A22U-07	Cancer
BLCA	TCGA-GC-A3RB-01A-12R-A220-07	Cancer
BLCA	TCGA-GC-A3RC-01A-11R-A22U-07	Cancer
BLCA	TCGA-GC-A3RD-01A-12R-A22U-07	Cancer
BLCA	TCGA-GC-A3WC-01A-31R-A22U-07	Cancer
BLCA	TCGA-GC-A3YS-01A-11R-A23N-07	Cancer
BLCA	TCGA-GC-A4ZW-01A-11R-A26T-07	Cancer
BLCA	TCGA-GC-A6I1-01A-12R-A31N-07	Cancer
BLCA	TCGA-GC-A6I3-01A-11R-A31N-07	Cancer
BLCA	TCGA-GD-A2C5-01A-12R-A180-07	Cancer
BLCA	TCGA-GD-A3OP-01A-21R-A220-07	Cancer
BLCA	TCGA-GD-A3OQ-01A-32R-A220-07	Cancer
BLCA	TCGA-GD-A3OS-01A-12R-A220-07	Cancer
BLCA	TCGA-GD-A6C6-01A-21R-A31N-07	Cancer
BLCA	TCGA-GD-A76B-01A-11R-A32O-07	Cancer
BLCA	TCGA-GU-A42P-01A-11R-A23W-07	Cancer
BLCA	TCGA-GU-A42Q-01A-11R-A23W-07	Cancer
BLCA	TCGA-GU-A42R-01A-11R-A23N-07	Cancer
BLCA	TCGA-GU-A762-01A-11R-A33J-07	Cancer
BLCA	TCGA-GU-A763-01A-11R-A32O-07	Cancer
BLCA	TCGA-GU-A766-01A-11R-A32O-07	Cancer
BLCA	TCGA-GU-A767-01A-11R-A32O-07	Cancer
BLCA	TCGA-GV-A3JV-01A-11R-A220-07	Cancer
BLCA	TCGA-GV-A3JW-01A-11R-A20F-07	Cancer
BLCA	TCGA-GV-A3JX-01A-11R-A20F-07	Cancer
BLCA	TCGA-GV-A3JZ-01A-11R-A21D-07	Cancer
BLCA	TCGA-GV-A3QF-01A-31R-A22U-07	Cancer
BLCA	TCGA-GV-A3QG-01A-11R-A220-07	Cancer
BLCA	TCGA-GV-A3QH-01A-11R-A220-07	Cancer
BLCA	TCGA-GV-A3QI-01A-11R-A220-07	Cancer
BLCA	TCGA-GV-A3QK-01B-11R-A23N-07	Cancer
BLCA	TCGA-GV-A40E-01A-12R-A23N-07	Cancer
BLCA	TCGA-GV-A40G-01A-11R-A23N-07	Cancer
BLCA	TCGA-GV-A6ZA-01A-12R-A33J-07	Cancer
BLCA	TCGA-H4-A2HO-01A-11R-A180-07	Cancer
BLCA	TCGA-H4-A2HQ-01A-11R-A180-07	Cancer
BLCA	TCGA-HQ-A2OE-01A-11R-A206-07	Cancer
BLCA	TCGA-HQ-A2OF-01A-11R-A26T-07	Cancer
BLCA	TCGA-HQ-A5ND-01A-11R-A26T-07	Cancer
BLCA	TCGA-HQ-A5NE-01A-12R-A28M-07	Cancer
BLCA	TCGA-K4-A3WS-01A-11R-A22U-07	Cancer
BLCA	TCGA-K4-A3WU-01B-11R-A23N-07	Cancer
BLCA	TCGA-K4-A3WV-01A-11R-A22U-07	Cancer
BLCA	TCGA-K4-A4AB-01B-12R-A28M-07	Cancer
BLCA	TCGA-K4-A4AC-01A-21R-A26T-07	Cancer
BLCA	TCGA-K4-A54R-01A-11R-A26T-07	Cancer
BLCA	TCGA-K4-A5RH-01A-11R-A30C-07	Cancer
BLCA	TCGA-K4-A5RI-01A-11R-A28M-07	Cancer
BLCA	TCGA-K4-A5RJ-01A-11R-A28M-07	Cancer
BLCA	TCGA-K4-A6FZ-01A-11R-A31N-07	Cancer
BLCA	TCGA-K4-A6MB-01A-11R-A31N-07	Cancer
BLCA	TCGA-KQ-A41N-01A-11R-A33J-07	Cancer
BLCA	TCGA-KQ-A41P-01A-12R-A33J-07	Cancer
BLCA	TCGA-KQ-A41Q-01A-11R-A33J-07	Cancer
BLCA	TCGA-KQ-A41S-01A-12R-A33J-07	Cancer
BLCA	TCGA-LC-A66R-01A-41R-A30C-07	Cancer
BLCA	TCGA-LT-A5Z6-01A-11R-A28M-07	Cancer
BLCA	TCGA-MV-A51V-01A-11R-A26T-07	Cancer
BLCA	TCGA-PQ-A6FI-01A-11R-A31N-07	Cancer
BLCA	TCGA-PQ-A6FN-01A-11R-A31N-07	Cancer
BLCA	TCGA-R3-A69X-01A-22R-A30C-07	Cancer
BLCA	TCGA-S5-A6DX-01A-11R-A31N-07	Cancer
BLCA	TCGA-UY-A78K-01A-11R-A33J-07	Cancer
BLCA	TCGA-UY-A78L-01A-12R-A33J-07	Cancer
BLCA	TCGA-UY-A78N-01A-12R-A33J-07	Cancer
BLCA	TCGA-UY-A78O-01A-12R-A33J-07	Cancer
BLCA	TCGA-BL-A13J-11A-13R-A10U-07	Normal
BLCA	TCGA-BT-A20N-11A-11R-A14Y-07	Normal
BLCA	TCGA-BT-A20Q-11A-11R-A14Y-07	Normal
BLCA	TCGA-BT-A20R-11A-11R-A16R-07	Normal
BLCA	TCGA-BT-A20U-11A-11R-A14Y-07	Normal
BLCA	TCGA-BT-A20W-11A-11R-A14Y-07	Normal
BLCA	TCGA-BT-A2LA-11A-11R-A18C-07	Normal
BLCA	TCGA-BT-A2LB-11A-11R-A18C-07	Normal
BLCA	TCGA-CU-A0YN-11A-11R-A10U-07	Normal
BLCA	TCGA-CU-A0YR-11A-13R-A10U-07	Normal
BLCA	TCGA-GC-A3BM-11A-11R-A22U-07	Normal
BLCA	TCGA-GC-A3WC-11A-11R-A22U-07	Normal
BLCA	TCGA-GC-A6I3-11A-11R-A31N-07	Normal
BLCA	TCGA-GD-A2C5-11A-11R-A180-07	Normal
BLCA	TCGA-GD-A3OP-11A-11R-A220-07	Normal
BLCA	TCGA-GD-A3OQ-11A-21R-A220-07	Normal
BLCA	TCGA-K4-A3WV-11A-21R-A22U-07	Normal
BLCA	TCGA-K4-A54R-11A-11R-A26T-07	Normal
BLCA	TCGA-K4-A5RI-11A-11R-A28M-07	Normal
BRCA	TCGA-A1-A0SB-01A-11R-A144-07	Cancer
BRCA	TCGA-A1-A0SD-01A-11R-A115-07	Cancer
BRCA	TCGA-A1-A0SE-01A-11R-A084-07	Cancer
BRCA	TCGA-A1-A0SF-01A-11R-A144-07	Cancer
BRCA	TCGA-A1-A0SG-01A-11R-A144-07	Cancer
BRCA	TCGA-A1-A0SH-01A-11R-A084-07	Cancer
BRCA	TCGA-A1-A0SI-01A-11R-A144-07	Cancer
BRCA	TCGA-A1-A0SJ-01A-11R-A084-07	Cancer
BRCA	TCGA-A1-A0SK-01A-12R-A084-07	Cancer
BRCA	TCGA-A1-A0SM-01A-11R-A084-07	Cancer
BRCA	TCGA-A1-A0SN-01A-11R-A144-07	Cancer
BRCA	TCGA-A1-A0SO-01A-22R-A084-07	Cancer
BRCA	TCGA-A1-A0SP-01A-11R-A084-07	Cancer
BRCA	TCGA-A1-A0SQ-01A-21R-A144-07	Cancer
BRCA	TCGA-A2-A04N-01A-11R-A115-07	Cancer
BRCA	TCGA-A2-A04P-01A-31R-A034-07	Cancer
BRCA	TCGA-A2-A04Q-01A-21R-A034-07	Cancer
BRCA	TCGA-A2-A04R-01A-41R-A109-07	Cancer
BRCA	TCGA-A2-A04T-01A-21R-A034-07	Cancer
BRCA	TCGA-A2-A04U-01A-11R-A115-07	Cancer
BRCA	TCGA-A2-A04V-01A-21R-A034-07	Cancer
BRCA	TCGA-A2-A04W-01A-31R-A115-07	Cancer
BRCA	TCGA-A2-A04X-01A-21R-A034-07	Cancer
BRCA	TCGA-A2-A04Y-01A-21R-A034-07	Cancer
BRCA	TCGA-A2-A0CK-01A-11R-A22K-07	Cancer
BRCA	TCGA-A2-A0CL-01A-11R-A115-07	Cancer
BRCA	TCGA-A2-A0CM-01A-31R-A034-07	Cancer
BRCA	TCGA-A2-A0CO-01A-13R-A22K-07	Cancer
BRCA	TCGA-A2-A0CP-01A-11R-A034-07	Cancer
BRCA	TCGA-A2-A0CQ-01A-21R-A034-07	Cancer
BRCA	TCGA-A2-A0CR-01A-11R-A22K-07	Cancer
BRCA	TCGA-A2-A0CS-01A-11R-A115-07	Cancer
BRCA	TCGA-A2-A0CT-01A-31R-A056-07	Cancer
BRCA	TCGA-A2-A0CU-01A-12R-A034-07	Cancer
BRCA	TCGA-A2-A0CV-01A-31R-A115-07	Cancer
BRCA	TCGA-A2-A0CW-01A-21R-A115-07	Cancer
BRCA	TCGA-A2-A0CX-01A-21R-A00Z-07	Cancer
BRCA	TCGA-A2-A0CY-01A-12R-A034-07	Cancer
BRCA	TCGA-A2-A0CZ-01A-11R-A034-07	Cancer
BRCA	TCGA-A2-A0D0-01A-11R-A00Z-07	Cancer
BRCA	TCGA-A2-A0D1-01A-11R-A034-07	Cancer
BRCA	TCGA-A2-A0D2-01A-21R-A034-07	Cancer
BRCA	TCGA-A2-A0D3-01A-11R-A115-07	Cancer
BRCA	TCGA-A2-A0D4-01A-11R-A00Z-07	Cancer
BRCA	TCGA-A2-A0EM-01A-11R-A034-07	Cancer
BRCA	TCGA-A2-A0EN-01A-13R-A084-07	Cancer
BRCA	TCGA-A2-A0EO-01A-11R-A034-07	Cancer
BRCA	TCGA-A2-A0EP-01A-52R-A22U-07	Cancer
BRCA	TCGA-A2-A0EQ-01A-11R-A034-07	Cancer
BRCA	TCGA-A2-A0ER-01A-21R-A034-07	Cancer
BRCA	TCGA-A2-A0ES-01A-11R-A115-07	Cancer
BRCA	TCGA-A2-A0ET-01A-31R-A034-07	Cancer
BRCA	TCGA-A2-A0EU-01A-22R-A056-07	Cancer
BRCA	TCGA-A2-A0EV-01A-11R-A034-07	Cancer
BRCA	TCGA-A2-A0EW-01A-21R-A115-07	Cancer
BRCA	TCGA-A2-A0EX-01A-21R-A034-07	Cancer
BRCA	TCGA-A2-A0EY-01A-11R-A034-07	Cancer
BRCA	TCGA-A2-A0ST-01A-12R-A084-07	Cancer
BRCA	TCGA-A2-A0SU-01A-11R-A084-07	Cancer
BRCA	TCGA-A2-A0SV-01A-11R-A084-07	Cancer
BRCA	TCGA-A2-A0SW-01A-11R-A084-07	Cancer
BRCA	TCGA-A2-A0SX-01A-12R-A084-07	Cancer
BRCA	TCGA-A2-A0SY-01A-31R-A084-07	Cancer
BRCA	TCGA-A2-A0T0-01A-22R-A084-07	Cancer
BRCA	TCGA-A2-A0T1-01A-21R-A084-07	Cancer
BRCA	TCGA-A2-A0T2-01A-11R-A084-07	Cancer
BRCA	TCGA-A2-A0T3-01A-21R-A115-07	Cancer
BRCA	TCGA-A2-A0T4-01A-31R-A084-07	Cancer
BRCA	TCGA-A2-A0T5-01A-21R-A084-07	Cancer
BRCA	TCGA-A2-A0T6-01A-11R-A084-07	Cancer
BRCA	TCGA-A2-A0T7-01A-21R-A084-07	Cancer
BRCA	TCGA-A2-A0YC-01A-11R-A109-07	Cancer
BRCA	TCGA-A2-A0YD-01A-11R-A109-07	Cancer
BRCA	TCGA-A2-A0YE-01A-11R-A109-07	Cancer
BRCA	TCGA-A2-A0YF-01A-21R-A109-07	Cancer
BRCA	TCGA-A2-A0YG-01A-21R-A109-07	Cancer
BRCA	TCGA-A2-A0YH-01A-11R-A109-07	Cancer
BRCA	TCGA-A2-A0YI-01A-31R-A10J-07	Cancer
BRCA	TCGA-A2-A0YJ-01A-11R-A109-07	Cancer
BRCA	TCGA-A2-A0YK-01A-22R-A109-07	Cancer
BRCA	TCGA-A2-A0YL-01A-21R-A109-07	Cancer
BRCA	TCGA-A2-A0YM-01A-11R-A109-07	Cancer
BRCA	TCGA-A2-A0YT-01A-11R-A109-07	Cancer
BRCA	TCGA-A2-A1FV-01A-11R-A13Q-07	Cancer
BRCA	TCGA-A2-A1FW-01A-11R-A13Q-07	Cancer
BRCA	TCGA-A2-A1FX-01A-11R-A13Q-07	Cancer
BRCA	TCGA-A2-A1FZ-01A-51R-A14D-07	Cancer
BRCA	TCGA-A2-A1G0-01A-11R-A13Q-07	Cancer
BRCA	TCGA-A2-A1G1-01A-21R-A13Q-07	Cancer
BRCA	TCGA-A2-A1G4-01A-11R-A13Q-07	Cancer
BRCA	TCGA-A2-A1G6-01A-11R-A13Q-07	Cancer
BRCA	TCGA-A2-A259-01A-11R-A16F-07	Cancer
BRCA	TCGA-A2-A25A-01A-12R-A16F-07	Cancer
BRCA	TCGA-A2-A25B-01A-11R-A169-07	Cancer
BRCA	TCGA-A2-A25C-01A-11R-A169-07	Cancer
BRCA	TCGA-A2-A25D-01A-12R-A16F-07	Cancer
BRCA	TCGA-A2-A25E-01A-11R-A169-07	Cancer
BRCA	TCGA-A2-A25F-01A-11R-A169-07	Cancer
BRCA	TCGA-A2-A3KC-01A-11R-A213-07	Cancer
BRCA	TCGA-A2-A3KD-01A-12R-A213-07	Cancer
BRCA	TCGA-A2-A3XS-01A-11R-A22U-07	Cancer
BRCA	TCGA-A2-A3XT-01A-11R-A22U-07	Cancer
BRCA	TCGA-A2-A3XU-01A-12R-A22U-07	Cancer
BRCA	TCGA-A2-A3XV-01A-21R-A239-07	Cancer
BRCA	TCGA-A2-A3XW-01A-11R-A239-07	Cancer
BRCA	TCGA-A2-A3XX-01A-21R-A239-07	Cancer
BRCA	TCGA-A2-A3XY-01A-11R-A239-07	Cancer
BRCA	TCGA-A2-A3XZ-01A-42R-A239-07	Cancer
BRCA	TCGA-A2-A3Y0-01A-11R-A239-07	Cancer
BRCA	TCGA-A2-A4RW-01A-21R-A266-07	Cancer
BRCA	TCGA-A2-A4RX-01A-11R-A266-07	Cancer
BRCA	TCGA-A2-A4RY-01A-31R-A266-07	Cancer
BRCA	TCGA-A2-A4S0-01A-21R-A266-07	Cancer
BRCA	TCGA-A2-A4S2-01A-12R-A266-07	Cancer
BRCA	TCGA-A2-A4S3-01A-21R-A266-07	Cancer
BRCA	TCGA-A7-A0CD-01A-11R-A00Z-07	Cancer
BRCA	TCGA-A7-A0CE-01A-11R-A00Z-07	Cancer
BRCA	TCGA-A7-A0CG-01A-12R-A056-07	Cancer
BRCA	TCGA-A7-A0CH-01A-21R-A00Z-07	Cancer
BRCA	TCGA-A7-A0CJ-01A-21R-A00Z-07	Cancer
BRCA	TCGA-A7-A0D9-01A-31R-A056-07	Cancer
BRCA	TCGA-A7-A0DA-01A-31R-A115-07	Cancer
BRCA	TCGA-A7-A0DB-01A-11R-A00Z-07	Cancer
BRCA	TCGA-A7-A13D-01A-13R-A12P-07	Cancer
BRCA	TCGA-A7-A13E-01A-11R-A12P-07	Cancer
BRCA	TCGA-A7-A13F-01A-11R-A12P-07	Cancer
BRCA	TCGA-A7-A13G-01A-11R-A13Q-07	Cancer
BRCA	TCGA-A7-A13H-01A-11R-A22K-07	Cancer
BRCA	TCGA-A7-A26E-01A-11R-A169-07	Cancer
BRCA	TCGA-A7-A26F-01A-21R-A169-07	Cancer
BRCA	TCGA-A7-A26G-01A-21R-A169-07	Cancer
BRCA	TCGA-A7-A26H-01A-11R-A169-07	Cancer
BRCA	TCGA-A7-A26I-01A-11R-A169-07	Cancer
BRCA	TCGA-A7-A26J-01A-11R-A169-07	Cancer
BRCA	TCGA-A7-A2KD-01A-31R-A21T-07	Cancer
BRCA	TCGA-A7-A3IY-01A-21R-A21T-07	Cancer
BRCA	TCGA-A7-A3IZ-01A-11R-A213-07	Cancer
BRCA	TCGA-A7-A3J0-01A-11R-A213-07	Cancer
BRCA	TCGA-A7-A3J1-01A-11R-A213-07	Cancer
BRCA	TCGA-A7-A3RF-01A-11R-A22K-07	Cancer
BRCA	TCGA-A7-A425-01A-11R-A24H-07	Cancer
BRCA	TCGA-A7-A426-01A-22R-A24H-07	Cancer
BRCA	TCGA-A7-A4SA-01A-11R-A266-07	Cancer
BRCA	TCGA-A7-A4SB-01A-21R-A266-07	Cancer
BRCA	TCGA-A7-A4SC-01A-12R-A266-07	Cancer
BRCA	TCGA-A7-A4SD-01A-11R-A266-07	Cancer
BRCA	TCGA-A7-A4SE-01A-11R-A266-07	Cancer
BRCA	TCGA-A7-A4SF-01A-11R-A266-07	Cancer
BRCA	TCGA-A7-A56D-01A-11R-A27Q-07	Cancer
BRCA	TCGA-A7-A5ZV-01A-11R-A28M-07	Cancer
BRCA	TCGA-A7-A5ZW-01A-12R-A29R-07	Cancer
BRCA	TCGA-A7-A5ZX-01A-12R-A29R-07	Cancer
BRCA	TCGA-A7-A6VV-01A-22R-A33J-07	Cancer
BRCA	TCGA-A7-A6VW-01A-21R-A33J-07	Cancer
BRCA	TCGA-A7-A6VX-01A-12R-A33J-07	Cancer
BRCA	TCGA-A7-A6VY-01A-12R-A33J-07	Cancer
BRCA	TCGA-A8-A06N-01A-11R-A00Z-07	Cancer
BRCA	TCGA-A8-A06O-01A-11R-A00Z-07	Cancer
BRCA	TCGA-A8-A06P-01A-11R-A00Z-07	Cancer
BRCA	TCGA-A8-A06Q-01A-11R-A034-07	Cancer
BRCA	TCGA-A8-A06R-01A-11R-A00Z-07	Cancer
BRCA	TCGA-A8-A06T-01A-11R-A00Z-07	Cancer
BRCA	TCGA-A8-A06U-01A-11R-A00Z-07	Cancer
BRCA	TCGA-A8-A06X-01A-21R-A00Z-07	Cancer
BRCA	TCGA-A8-A06Y-01A-21R-A00Z-07	Cancer
BRCA	TCGA-A8-A06Z-01A-11R-A00Z-07	Cancer
BRCA	TCGA-A8-A075-01A-11R-A084-07	Cancer
BRCA	TCGA-A8-A076-01A-21R-A00Z-07	Cancer
BRCA	TCGA-A8-A079-01A-21R-A00Z-07	Cancer
BRCA	TCGA-A8-A07B-01A-11R-A00Z-07	Cancer
BRCA	TCGA-A8-A07C-01A-11R-A034-07	Cancer
BRCA	TCGA-A8-A07E-01A-11R-A034-07	Cancer
BRCA	TCGA-A8-A07F-01A-11R-A00Z-07	Cancer
BRCA	TCGA-A8-A07G-01A-11R-A034-07	Cancer
BRCA	TCGA-A8-A07I-01A-11R-A00Z-07	Cancer
BRCA	TCGA-A8-A07J-01A-11R-A00Z-07	Cancer
BRCA	TCGA-A8-A07L-01A-11R-A00Z-07	Cancer
BRCA	TCGA-A8-A07O-01A-11R-A00Z-07	Cancer
BRCA	TCGA-A8-A07P-01A-11R-A00Z-07	Cancer
BRCA	TCGA-A8-A07R-01A-21R-A034-07	Cancer
BRCA	TCGA-A8-A07S-01A-11R-A034-07	Cancer
BRCA	TCGA-A8-A07U-01A-11R-A034-07	Cancer
BRCA	TCGA-A8-A07W-01A-11R-A00Z-07	Cancer
BRCA	TCGA-A8-A07Z-01A-11R-A00Z-07	Cancer
BRCA	TCGA-A8-A081-01A-11R-A00Z-07	Cancer
BRCA	TCGA-A8-A082-01A-11R-A00Z-07	Cancer
BRCA	TCGA-A8-A083-01A-21R-A00Z-07	Cancer
BRCA	TCGA-A8-A084-01A-21R-A00Z-07	Cancer
BRCA	TCGA-A8-A085-01A-11R-A00Z-07	Cancer
BRCA	TCGA-A8-A086-01A-11R-A00Z-07	Cancer
BRCA	TCGA-A8-A08A-01A-11R-A32Y-07	Cancer
BRCA	TCGA-A8-A08B-01A-11R-A00Z-07	Cancer
BRCA	TCGA-A8-A08C-01A-11R-A00Z-07	Cancer
BRCA	TCGA-A8-A08F-01A-11R-A00Z-07	Cancer
BRCA	TCGA-A8-A08G-01A-11R-A00Z-07	Cancer
BRCA	TCGA-A8-A08H-01A-21R-A00Z-07	Cancer
BRCA	TCGA-A8-A08I-01A-11R-A00Z-07	Cancer
BRCA	TCGA-A8-A08J-01A-11R-A00Z-07	Cancer
BRCA	TCGA-A8-A08L-01A-11R-A00Z-07	Cancer
BRCA	TCGA-A8-A08O-01A-21R-A056-07	Cancer
BRCA	TCGA-A8-A08P-01A-11R-A00Z-07	Cancer
BRCA	TCGA-A8-A08R-01A-11R-A034-07	Cancer
BRCA	TCGA-A8-A08S-01A-11R-A034-07	Cancer
BRCA	TCGA-A8-A08T-01A-21R-A00Z-07	Cancer
BRCA	TCGA-A8-A08X-01A-21R-A00Z-07	Cancer
BRCA	TCGA-A8-A08Z-01A-21R-A00Z-07	Cancer
BRCA	TCGA-A8-A090-01A-11R-A00Z-07	Cancer
BRCA	TCGA-A8-A091-01A-11R-A00Z-07	Cancer
BRCA	TCGA-A8-A092-01A-11R-A00Z-07	Cancer
BRCA	TCGA-A8-A093-01A-11R-A00Z-07	Cancer
BRCA	TCGA-A8-A094-01A-11R-A00Z-07	Cancer
BRCA	TCGA-A8-A095-01A-11R-A00Z-07	Cancer
BRCA	TCGA-A8-A096-01A-11R-A00Z-07	Cancer
BRCA	TCGA-A8-A097-01A-11R-A034-07	Cancer
BRCA	TCGA-A8-A099-01A-11R-A00Z-07	Cancer
BRCA	TCGA-A8-A09A-01A-11R-A00Z-07	Cancer
BRCA	TCGA-A8-A09B-01A-11R-A00Z-07	Cancer
BRCA	TCGA-A8-A09C-01A-11R-A00Z-07	Cancer
BRCA	TCGA-A8-A09D-01A-11R-A00Z-07	Cancer
BRCA	TCGA-A8-A09E-01A-11R-A00Z-07	Cancer
BRCA	TCGA-A8-A09G-01A-21R-A00Z-07	Cancer
BRCA	TCGA-A8-A09I-01A-22R-A034-07	Cancer
BRCA	TCGA-A8-A09K-01A-11R-A00Z-07	Cancer
BRCA	TCGA-A8-A09M-01A-11R-A00Z-07	Cancer
BRCA	TCGA-A8-A09N-01A-11R-A00Z-07	Cancer
BRCA	TCGA-A8-A09Q-01A-11R-A00Z-07	Cancer
BRCA	TCGA-A8-A09R-01A-11R-A00Z-07	Cancer
BRCA	TCGA-A8-A09T-01A-11R-A00Z-07	Cancer
BRCA	TCGA-A8-A09V-01A-11R-A034-07	Cancer
BRCA	TCGA-A8-A09W-01A-11R-A00Z-07	Cancer
BRCA	TCGA-A8-A09X-01A-11R-A00Z-07	Cancer
BRCA	TCGA-A8-A09Z-01A-11R-A00Z-07	Cancer
BRCA	TCGA-A8-A0A1-01A-11R-A00Z-07	Cancer
BRCA	TCGA-A8-A0A2-01A-11R-A034-07	Cancer
BRCA	TCGA-A8-A0A4-01A-11R-A00Z-07	Cancer
BRCA	TCGA-A8-A0A6-01A-12R-A056-07	Cancer
BRCA	TCGA-A8-A0A7-01A-11R-A00Z-07	Cancer
BRCA	TCGA-A8-A0A9-01A-11R-A00Z-07	Cancer
BRCA	TCGA-A8-A0AB-01A-11R-A034-07	Cancer
BRCA	TCGA-A8-A0AD-01A-11R-A056-07	Cancer
BRCA	TCGA-AC-A23C-01A-12R-A169-07	Cancer
BRCA	TCGA-AC-A23E-01A-11R-A157-07	Cancer
BRCA	TCGA-AC-A23G-01A-11R-A213-07	Cancer
BRCA	TCGA-AC-A23H-01A-11R-A157-07	Cancer
BRCA	TCGA-AC-A2B8-01A-11R-A17B-07	Cancer
BRCA	TCGA-AC-A2BK-01A-11R-A21T-07	Cancer
BRCA	TCGA-AC-A2BM-01A-11R-A21T-07	Cancer
BRCA	TCGA-AC-A2FB-01A-11R-A17B-07	Cancer
BRCA	TCGA-AC-A2FE-01A-11R-A19W-07	Cancer
BRCA	TCGA-AC-A2FF-01A-11R-A17B-07	Cancer
BRCA	TCGA-AC-A2FG-01A-11R-A17B-07	Cancer
BRCA	TCGA-AC-A2FK-01A-12R-A180-07	Cancer
BRCA	TCGA-AC-A2FM-01A-11R-A19W-07	Cancer
BRCA	TCGA-AC-A2FO-01A-11R-A180-07	Cancer
BRCA	TCGA-AC-A2QH-01A-11R-A18M-07	Cancer
BRCA	TCGA-AC-A2QI-01A-12R-A19W-07	Cancer
BRCA	TCGA-AC-A2QJ-01A-12R-A19W-07	Cancer
BRCA	TCGA-AC-A3BB-01A-21R-A19W-07	Cancer
BRCA	TCGA-AC-A3EH-01A-22R-A22K-07	Cancer
BRCA	TCGA-AC-A3HN-01A-11R-A213-07	Cancer
BRCA	TCGA-AC-A3OD-01A-11R-A21T-07	Cancer
BRCA	TCGA-AC-A3QP-01A-11R-A22U-07	Cancer
BRCA	TCGA-AC-A3QQ-01A-11R-A22K-07	Cancer
BRCA	TCGA-AC-A3TM-01A-11R-A22K-07	Cancer
BRCA	TCGA-AC-A3TN-01A-11R-A22K-07	Cancer
BRCA	TCGA-AC-A3W5-01A-11R-A22K-07	Cancer
BRCA	TCGA-AC-A3W6-01A-12R-A22K-07	Cancer
BRCA	TCGA-AC-A3W7-01A-11R-A22K-07	Cancer
BRCA	TCGA-AC-A3YI-01A-21R-A239-07	Cancer
BRCA	TCGA-AC-A3YJ-01A-11R-A22U-07	Cancer
BRCA	TCGA-AC-A5EH-01A-11R-A28M-07	Cancer
BRCA	TCGA-AC-A5XS-01A-11R-A29R-07	Cancer
BRCA	TCGA-AC-A5XU-01A-11R-A28M-07	Cancer
BRCA	TCGA-AC-A62V-01A-11R-A31O-07	Cancer
BRCA	TCGA-AC-A62X-01A-11R-A29R-07	Cancer
BRCA	TCGA-AC-A62Y-01A-11R-A29R-07	Cancer
BRCA	TCGA-AC-A6IV-01A-12R-A33J-07	Cancer
BRCA	TCGA-AC-A6IW-01A-12R-A33J-07	Cancer
BRCA	TCGA-AC-A6IX-01A-12R-A32P-07	Cancer
BRCA	TCGA-AC-A6NO-01A-12R-A33J-07	Cancer
BRCA	TCGA-AN-A03X-01A-21R-A00Z-07	Cancer
BRCA	TCGA-AN-A03Y-01A-21R-A00Z-07	Cancer
BRCA	TCGA-AN-A041-01A-11R-A034-07	Cancer
BRCA	TCGA-AN-A046-01A-21R-A034-07	Cancer
BRCA	TCGA-AN-A049-01A-21R-A00Z-07	Cancer
BRCA	TCGA-AN-A04A-01A-21R-A034-07	Cancer
BRCA	TCGA-AN-A04C-01A-21R-A034-07	Cancer
BRCA	TCGA-AN-A04D-01A-21R-A034-07	Cancer
BRCA	TCGA-AN-A0AJ-01A-11R-A00Z-07	Cancer
BRCA	TCGA-AN-A0AK-01A-21R-A00Z-07	Cancer
BRCA	TCGA-AN-A0AL-01A-11R-A00Z-07	Cancer
BRCA	TCGA-AN-A0AM-01A-11R-A034-07	Cancer
BRCA	TCGA-AN-A0AR-01A-11R-A00Z-07	Cancer
BRCA	TCGA-AN-A0AS-01A-11R-A00Z-07	Cancer
BRCA	TCGA-AN-A0AT-01A-11R-A034-07	Cancer
BRCA	TCGA-AN-A0FD-01A-11R-A034-07	Cancer
BRCA	TCGA-AN-A0FF-01A-11R-A034-07	Cancer
BRCA	TCGA-AN-A0FJ-01A-11R-A00Z-07	Cancer
BRCA	TCGA-AN-A0FK-01A-11R-A034-07	Cancer
BRCA	TCGA-AN-A0FL-01A-11R-A034-07	Cancer
BRCA	TCGA-AN-A0FN-01A-11R-A034-07	Cancer
BRCA	TCGA-AN-A0FS-01A-11R-A034-07	Cancer
BRCA	TCGA-AN-A0FT-01A-11R-A034-07	Cancer
BRCA	TCGA-AN-A0FV-01A-11R-A00Z-07	Cancer
BRCA	TCGA-AN-A0FW-01A-11R-A034-07	Cancer
BRCA	TCGA-AN-A0FX-01A-11R-A034-07	Cancer
BRCA	TCGA-AN-A0FY-01A-11R-A034-07	Cancer
BRCA	TCGA-AN-A0FZ-01A-11R-A034-07	Cancer
BRCA	TCGA-AN-A0G0-01A-11R-A034-07	Cancer
BRCA	TCGA-AN-A0XL-01A-11R-A10J-07	Cancer
BRCA	TCGA-AN-A0XN-01A-21R-A109-07	Cancer
BRCA	TCGA-AN-A0XO-01A-11R-A109-07	Cancer
BRCA	TCGA-AN-A0XP-01A-11R-A109-07	Cancer
BRCA	TCGA-AN-A0XR-01A-11R-A109-07	Cancer
BRCA	TCGA-AN-A0XS-01A-22R-A109-07	Cancer
BRCA	TCGA-AN-A0XT-01A-11R-A109-07	Cancer
BRCA	TCGA-AN-A0XU-01A-11R-A109-07	Cancer
BRCA	TCGA-AN-A0XV-01A-11R-A109-07	Cancer
BRCA	TCGA-AN-A0XW-01A-11R-A109-07	Cancer
BRCA	TCGA-AO-A03L-01A-41R-A056-07	Cancer
BRCA	TCGA-AO-A03M-01B-11R-A10J-07	Cancer
BRCA	TCGA-AO-A03N-01B-11R-A10J-07	Cancer
BRCA	TCGA-AO-A03O-01A-11R-A00Z-07	Cancer
BRCA	TCGA-AO-A03P-01A-11R-A00Z-07	Cancer
BRCA	TCGA-AO-A03R-01A-21R-A034-07	Cancer
BRCA	TCGA-AO-A03T-01A-21R-A034-07	Cancer
BRCA	TCGA-AO-A03U-01B-21R-A10J-07	Cancer
BRCA	TCGA-AO-A03V-01A-11R-A115-07	Cancer
BRCA	TCGA-AO-A0J2-01A-11R-A034-07	Cancer
BRCA	TCGA-AO-A0J3-01A-11R-A034-07	Cancer
BRCA	TCGA-AO-A0J4-01A-11R-A034-07	Cancer
BRCA	TCGA-AO-A0J5-01A-11R-A034-07	Cancer
BRCA	TCGA-AO-A0J6-01A-11R-A034-07	Cancer
BRCA	TCGA-AO-A0J7-01A-11R-A034-07	Cancer
BRCA	TCGA-AO-A0J8-01A-21R-A034-07	Cancer
BRCA	TCGA-AO-A0J9-01A-11R-A034-07	Cancer
BRCA	TCGA-AO-A0JA-01A-11R-A056-07	Cancer
BRCA	TCGA-AO-A0JB-01A-11R-A32Y-07	Cancer
BRCA	TCGA-AO-A0JC-01A-11R-A056-07	Cancer
BRCA	TCGA-AO-A0JD-01A-11R-A056-07	Cancer
BRCA	TCGA-AO-A0JE-01A-11R-A056-07	Cancer
BRCA	TCGA-AO-A0JF-01A-11R-A056-07	Cancer
BRCA	TCGA-AO-A0JG-01A-31R-A084-07	Cancer
BRCA	TCGA-AO-A0JI-01A-21R-A056-07	Cancer
BRCA	TCGA-AO-A0JJ-01A-11R-A056-07	Cancer
BRCA	TCGA-AO-A0JL-01A-11R-A056-07	Cancer
BRCA	TCGA-AO-A0JM-01A-21R-A056-07	Cancer
BRCA	TCGA-AO-A124-01A-11R-A10J-07	Cancer
BRCA	TCGA-AO-A125-01A-11R-A10J-07	Cancer
BRCA	TCGA-AO-A126-01A-11R-A10J-07	Cancer
BRCA	TCGA-AO-A128-01A-11R-A10J-07	Cancer
BRCA	TCGA-AO-A129-01A-21R-A10J-07	Cancer
BRCA	TCGA-AO-A12A-01A-21R-A115-07	Cancer
BRCA	TCGA-AO-A12B-01A-11R-A10J-07	Cancer
BRCA	TCGA-AO-A12C-01A-11R-A10J-07	Cancer
BRCA	TCGA-AO-A12D-01A-11R-A115-07	Cancer
BRCA	TCGA-AO-A12E-01A-11R-A10J-07	Cancer
BRCA	TCGA-AO-A12F-01A-11R-A115-07	Cancer
BRCA	TCGA-AO-A12G-01A-11R-A10J-07	Cancer
BRCA	TCGA-AO-A12H-01A-11R-A115-07	Cancer
BRCA	TCGA-AO-A1KO-01A-31R-A13Q-07	Cancer
BRCA	TCGA-AO-A1KP-01A-11R-A13Q-07	Cancer
BRCA	TCGA-AO-A1KQ-01A-11R-A13Q-07	Cancer
BRCA	TCGA-AO-A1KR-01A-12R-A144-07	Cancer
BRCA	TCGA-AO-A1KS-01A-11R-A13Q-07	Cancer
BRCA	TCGA-AO-A1KT-01A-11R-A13Q-07	Cancer
BRCA	TCGA-AQ-A04H-01B-11R-A10J-07	Cancer
BRCA	TCGA-AQ-A04J-01A-02R-A034-07	Cancer
BRCA	TCGA-AQ-A04L-01B-21R-A10J-07	Cancer
BRCA	TCGA-AQ-A0Y5-01A-11R-A14M-07	Cancer
BRCA	TCGA-AQ-A1H2-01A-11R-A13Q-07	Cancer
BRCA	TCGA-AQ-A1H3-01A-31R-A13Q-07	Cancer
BRCA	TCGA-AQ-A54N-01A-11R-A266-07	Cancer
BRCA	TCGA-AQ-A54O-01A-11R-A266-07	Cancer
BRCA	TCGA-AR-A0TP-01A-11R-A084-07	Cancer
BRCA	TCGA-AR-A0TQ-01A-11R-A084-07	Cancer
BRCA	TCGA-AR-A0TR-01A-11R-A084-07	Cancer
BRCA	TCGA-AR-A0TS-01A-11R-A115-07	Cancer
BRCA	TCGA-AR-A0TT-01A-31R-A084-07	Cancer
BRCA	TCGA-AR-A0TU-01A-31R-A109-07	Cancer
BRCA	TCGA-AR-A0TV-01A-21R-A084-07	Cancer
BRCA	TCGA-AR-A0TW-01A-11R-A084-07	Cancer
BRCA	TCGA-AR-A0TX-01A-11R-A084-07	Cancer
BRCA	TCGA-AR-A0TY-01A-12R-A115-07	Cancer
BRCA	TCGA-AR-A0TZ-01A-12R-A084-07	Cancer
BRCA	TCGA-AR-A0U0-01A-11R-A109-07	Cancer
BRCA	TCGA-AR-A0U2-01A-11R-A109-07	Cancer
BRCA	TCGA-AR-A0U3-01A-11R-A109-07	Cancer
BRCA	TCGA-AR-A0U4-01A-11R-A109-07	Cancer
BRCA	TCGA-AR-A1AH-01A-11R-A12D-07	Cancer
BRCA	TCGA-AR-A1AI-01A-11R-A12P-07	Cancer
BRCA	TCGA-AR-A1AJ-01A-21R-A12P-07	Cancer
BRCA	TCGA-AR-A1AK-01A-21R-A12P-07	Cancer
BRCA	TCGA-AR-A1AL-01A-21R-A12P-07	Cancer
BRCA	TCGA-AR-A1AM-01A-41R-A22K-07	Cancer
BRCA	TCGA-AR-A1AN-01A-11R-A12P-07	Cancer
BRCA	TCGA-AR-A1AO-01A-11R-A12P-07	Cancer
BRCA	TCGA-AR-A1AP-01A-11R-A12P-07	Cancer
BRCA	TCGA-AR-A1AQ-01A-11R-A12P-07	Cancer
BRCA	TCGA-AR-A1AR-01A-31R-A137-07	Cancer
BRCA	TCGA-AR-A1AS-01A-11R-A12P-07	Cancer
BRCA	TCGA-AR-A1AT-01A-11R-A12P-07	Cancer
BRCA	TCGA-AR-A1AU-01A-11R-A12P-07	Cancer
BRCA	TCGA-AR-A1AV-01A-21R-A12P-07	Cancer
BRCA	TCGA-AR-A1AW-01A-21R-A12P-07	Cancer
BRCA	TCGA-AR-A1AX-01A-11R-A12P-07	Cancer
BRCA	TCGA-AR-A1AY-01A-21R-A12P-07	Cancer
BRCA	TCGA-AR-A24H-01A-11R-A169-07	Cancer
BRCA	TCGA-AR-A24K-01A-11R-A169-07	Cancer
BRCA	TCGA-AR-A24L-01A-11R-A169-07	Cancer
BRCA	TCGA-AR-A24M-01A-11R-A169-07	Cancer
BRCA	TCGA-AR-A24N-01A-11R-A169-07	Cancer
BRCA	TCGA-AR-A24O-01A-11R-A169-07	Cancer
BRCA	TCGA-AR-A24P-01A-11R-A169-07	Cancer
BRCA	TCGA-AR-A24Q-01A-12R-A169-07	Cancer
BRCA	TCGA-AR-A24R-01A-11R-A169-07	Cancer
BRCA	TCGA-AR-A24S-01A-11R-A169-07	Cancer
BRCA	TCGA-AR-A24T-01A-11R-A169-07	Cancer
BRCA	TCGA-AR-A24U-01A-11R-A169-07	Cancer
BRCA	TCGA-AR-A24V-01A-21R-A169-07	Cancer
BRCA	TCGA-AR-A24W-01A-11R-A169-07	Cancer
BRCA	TCGA-AR-A24X-01A-11R-A169-07	Cancer
BRCA	TCGA-AR-A24Z-01A-11R-A169-07	Cancer
BRCA	TCGA-AR-A250-01A-31R-A169-07	Cancer
BRCA	TCGA-AR-A251-01A-12R-A169-07	Cancer
BRCA	TCGA-AR-A252-01A-11R-A169-07	Cancer
BRCA	TCGA-AR-A254-01A-21R-A169-07	Cancer
BRCA	TCGA-AR-A255-01A-11R-A169-07	Cancer
BRCA	TCGA-AR-A256-01A-11R-A169-07	Cancer
BRCA	TCGA-AR-A2LE-01A-11R-A180-07	Cancer
BRCA	TCGA-AR-A2LH-01A-31R-A18M-07	Cancer
BRCA	TCGA-AR-A2LJ-01A-12R-A19W-07	Cancer
BRCA	TCGA-AR-A2LK-01A-11R-A180-07	Cancer
BRCA	TCGA-AR-A2LL-01A-11R-A180-07	Cancer
BRCA	TCGA-AR-A2LM-01A-11R-A180-07	Cancer
BRCA	TCGA-AR-A2LN-01A-21R-A18M-07	Cancer
BRCA	TCGA-AR-A2LO-01A-31R-A18M-07	Cancer
BRCA	TCGA-AR-A2LQ-01A-22R-A18M-07	Cancer
BRCA	TCGA-AR-A2LR-01A-12R-A18M-07	Cancer
BRCA	TCGA-AR-A5QM-01A-11R-A27Q-07	Cancer
BRCA	TCGA-AR-A5QN-01A-12R-A28M-07	Cancer
BRCA	TCGA-AR-A5QP-01A-11R-A28M-07	Cancer
BRCA	TCGA-AR-A5QQ-01A-11R-A28M-07	Cancer
BRCA	TCGA-B6-A0I1-01A-11R-A21T-07	Cancer
BRCA	TCGA-B6-A0I2-01A-11R-A034-07	Cancer
BRCA	TCGA-B6-A0I5-01A-11R-A034-07	Cancer
BRCA	TCGA-B6-A0I6-01A-11R-A034-07	Cancer
BRCA	TCGA-B6-A0I8-01A-11R-A034-07	Cancer
BRCA	TCGA-B6-A0I9-01A-11R-A034-07	Cancer
BRCA	TCGA-B6-A0IA-01A-11R-A034-07	Cancer
BRCA	TCGA-B6-A0IB-01A-11R-A034-07	Cancer
BRCA	TCGA-B6-A0IC-01A-11R-A034-07	Cancer
BRCA	TCGA-B6-A0IE-01A-11R-A034-07	Cancer
BRCA	TCGA-B6-A0IG-01A-11R-A034-07	Cancer
BRCA	TCGA-B6-A0IH-01A-11R-A115-07	Cancer
BRCA	TCGA-B6-A0IJ-01A-11R-A034-07	Cancer
BRCA	TCGA-B6-A0IK-01A-12R-A056-07	Cancer
BRCA	TCGA-B6-A0IM-01A-11R-A034-07	Cancer
BRCA	TCGA-B6-A0IN-01A-11R-A034-07	Cancer
BRCA	TCGA-B6-A0IO-01A-11R-A034-07	Cancer
BRCA	TCGA-B6-A0IP-01A-11R-A034-07	Cancer
BRCA	TCGA-B6-A0IQ-01A-11R-A034-07	Cancer
BRCA	TCGA-B6-A0RE-01A-11R-A056-07	Cancer
BRCA	TCGA-B6-A0RG-01A-11R-A056-07	Cancer
BRCA	TCGA-B6-A0RH-01A-21R-A115-07	Cancer
BRCA	TCGA-B6-A0RI-01A-11R-A056-07	Cancer
BRCA	TCGA-B6-A0RL-01A-11R-A084-07	Cancer
BRCA	TCGA-B6-A0RM-01A-11R-A084-07	Cancer
BRCA	TCGA-B6-A0RN-01A-12R-A084-07	Cancer
BRCA	TCGA-B6-A0RO-01A-22R-A084-07	Cancer
BRCA	TCGA-B6-A0RP-01A-21R-A084-07	Cancer
BRCA	TCGA-B6-A0RQ-01A-11R-A115-07	Cancer
BRCA	TCGA-B6-A0RS-01A-11R-A084-07	Cancer
BRCA	TCGA-B6-A0RT-01A-21R-A084-07	Cancer
BRCA	TCGA-B6-A0RU-01A-11R-A084-07	Cancer
BRCA	TCGA-B6-A0RV-01A-11R-A084-07	Cancer
BRCA	TCGA-B6-A0WS-01A-11R-A115-07	Cancer
BRCA	TCGA-B6-A0WT-01A-11R-A109-07	Cancer
BRCA	TCGA-B6-A0WV-01A-11R-A109-07	Cancer
BRCA	TCGA-B6-A0WW-01A-11R-A109-07	Cancer
BRCA	TCGA-B6-A0WX-01A-11R-A109-07	Cancer
BRCA	TCGA-B6-A0WY-01A-11R-A109-07	Cancer
BRCA	TCGA-B6-A0WZ-01A-11R-A109-07	Cancer
BRCA	TCGA-B6-A0X0-01A-21R-A115-07	Cancer
BRCA	TCGA-B6-A0X1-01A-11R-A109-07	Cancer
BRCA	TCGA-B6-A0X4-01A-11R-A109-07	Cancer
BRCA	TCGA-B6-A0X5-01A-21R-A109-07	Cancer
BRCA	TCGA-B6-A0X7-01A-11R-A10J-07	Cancer
BRCA	TCGA-B6-A1KC-01B-11R-A157-07	Cancer
BRCA	TCGA-B6-A1KF-01A-11R-A13Q-07	Cancer
BRCA	TCGA-B6-A1KI-01A-11R-A14M-07	Cancer
BRCA	TCGA-B6-A1KN-01A-11R-A13Q-07	Cancer
BRCA	TCGA-B6-A2IU-01A-32R-A18M-07	Cancer
BRCA	TCGA-B6-A3ZX-01A-11R-A239-07	Cancer
BRCA	TCGA-B6-A400-01A-11R-A239-07	Cancer
BRCA	TCGA-B6-A401-01A-11R-A239-07	Cancer
BRCA	TCGA-B6-A402-01A-11R-A239-07	Cancer
BRCA	TCGA-B6-A408-01A-12R-A24H-07	Cancer
BRCA	TCGA-B6-A409-01A-11R-A24H-07	Cancer
BRCA	TCGA-B6-A40B-01A-11R-A239-07	Cancer
BRCA	TCGA-B6-A40C-01A-11R-A239-07	Cancer
BRCA	TCGA-BH-A0AU-01A-11R-A12P-07	Cancer
BRCA	TCGA-BH-A0AV-01A-31R-A115-07	Cancer
BRCA	TCGA-BH-A0AW-01A-11R-A056-07	Cancer
BRCA	TCGA-BH-A0AY-01A-21R-A00Z-07	Cancer
BRCA	TCGA-BH-A0AZ-01A-21R-A12P-07	Cancer
BRCA	TCGA-BH-A0B0-01A-21R-A115-07	Cancer
BRCA	TCGA-BH-A0B1-01A-12R-A056-07	Cancer
BRCA	TCGA-BH-A0B3-01A-11R-A056-07	Cancer
BRCA	TCGA-BH-A0B4-01A-11R-A00Z-07	Cancer
BRCA	TCGA-BH-A0B5-01A-11R-A12P-07	Cancer
BRCA	TCGA-BH-A0B6-01A-11R-A19W-07	Cancer
BRCA	TCGA-BH-A0B7-01A-12R-A115-07	Cancer
BRCA	TCGA-BH-A0B8-01A-21R-A056-07	Cancer
BRCA	TCGA-BH-A0B9-01A-11R-A056-07	Cancer
BRCA	TCGA-BH-A0BA-01A-11R-A056-07	Cancer
BRCA	TCGA-BH-A0BC-01A-22R-A084-07	Cancer
BRCA	TCGA-BH-A0BD-01A-11R-A034-07	Cancer
BRCA	TCGA-BH-A0BF-01A-21R-A12P-07	Cancer
BRCA	TCGA-BH-A0BG-01A-11R-A115-07	Cancer
BRCA	TCGA-BH-A0BJ-01A-11R-A056-07	Cancer
BRCA	TCGA-BH-A0BL-01A-11R-A115-07	Cancer
BRCA	TCGA-BH-A0BM-01A-11R-A056-07	Cancer
BRCA	TCGA-BH-A0BO-01A-23R-A12D-07	Cancer
BRCA	TCGA-BH-A0BP-01A-11R-A115-07	Cancer
BRCA	TCGA-BH-A0BQ-01A-21R-A115-07	Cancer
BRCA	TCGA-BH-A0BR-01A-21R-A115-07	Cancer
BRCA	TCGA-BH-A0BS-01A-11R-A12P-07	Cancer
BRCA	TCGA-BH-A0BT-01A-11R-A12P-07	Cancer
BRCA	TCGA-BH-A0BV-01A-11R-A00Z-07	Cancer
BRCA	TCGA-BH-A0BW-01A-11R-A115-07	Cancer
BRCA	TCGA-BH-A0BZ-01A-31R-A12P-07	Cancer
BRCA	TCGA-BH-A0C0-01A-21R-A056-07	Cancer
BRCA	TCGA-BH-A0C1-01B-11R-A12D-07	Cancer
BRCA	TCGA-BH-A0C3-01A-21R-A12P-07	Cancer
BRCA	TCGA-BH-A0C7-01B-11R-A115-07	Cancer
BRCA	TCGA-BH-A0DD-01A-31R-A12P-07	Cancer
BRCA	TCGA-BH-A0DE-01A-11R-A115-07	Cancer
BRCA	TCGA-BH-A0DG-01A-21R-A12P-07	Cancer
BRCA	TCGA-BH-A0DH-01A-11R-A084-07	Cancer
BRCA	TCGA-BH-A0DI-01A-21R-A12P-07	Cancer
BRCA	TCGA-BH-A0DK-01A-21R-A056-07	Cancer
BRCA	TCGA-BH-A0DL-01A-11R-A115-07	Cancer
BRCA	TCGA-BH-A0DO-01B-11R-A12D-07	Cancer
BRCA	TCGA-BH-A0DP-01A-21R-A056-07	Cancer
BRCA	TCGA-BH-A0DQ-01A-11R-A084-07	Cancer
BRCA	TCGA-BH-A0DS-01A-11R-A056-07	Cancer
BRCA	TCGA-BH-A0DT-01A-21R-A12D-07	Cancer
BRCA	TCGA-BH-A0DV-01A-21R-A12P-07	Cancer
BRCA	TCGA-BH-A0DX-01A-11R-A115-07	Cancer
BRCA	TCGA-BH-A0DZ-01A-11R-A00Z-07	Cancer
BRCA	TCGA-BH-A0E0-01A-11R-A056-07	Cancer
BRCA	TCGA-BH-A0E1-01A-11R-A056-07	Cancer
BRCA	TCGA-BH-A0E2-01A-11R-A056-07	Cancer
BRCA	TCGA-BH-A0E6-01A-11R-A034-07	Cancer
BRCA	TCGA-BH-A0E7-01A-11R-A034-07	Cancer
BRCA	TCGA-BH-A0E9-01B-11R-A115-07	Cancer
BRCA	TCGA-BH-A0EA-01A-11R-A115-07	Cancer
BRCA	TCGA-BH-A0EB-01A-11R-A034-07	Cancer
BRCA	TCGA-BH-A0EE-01A-11R-A034-07	Cancer
BRCA	TCGA-BH-A0EI-01A-11R-A115-07	Cancer
BRCA	TCGA-BH-A0GY-01A-11R-A056-07	Cancer
BRCA	TCGA-BH-A0GZ-01A-11R-A056-07	Cancer
BRCA	TCGA-BH-A0H0-01A-11R-A056-07	Cancer
BRCA	TCGA-BH-A0H3-01A-11R-A12P-07	Cancer
BRCA	TCGA-BH-A0H5-01A-21R-A115-07	Cancer
BRCA	TCGA-BH-A0H6-01A-21R-A056-07	Cancer
BRCA	TCGA-BH-A0H7-01A-13R-A056-07	Cancer
BRCA	TCGA-BH-A0H9-01A-11R-A056-07	Cancer
BRCA	TCGA-BH-A0HA-01A-11R-A12P-07	Cancer
BRCA	TCGA-BH-A0HB-01A-11R-A056-07	Cancer
BRCA	TCGA-BH-A0HF-01A-11R-A056-07	Cancer
BRCA	TCGA-BH-A0HI-01A-11R-A084-07	Cancer
BRCA	TCGA-BH-A0HK-01A-11R-A056-07	Cancer
BRCA	TCGA-BH-A0HL-01A-11R-A10U-07	Cancer
BRCA	TCGA-BH-A0HN-01A-11R-A10U-07	Cancer
BRCA	TCGA-BH-A0HO-01A-11R-A034-07	Cancer
BRCA	TCGA-BH-A0HP-01A-12R-A084-07	Cancer
BRCA	TCGA-BH-A0HQ-01A-11R-A034-07	Cancer
BRCA	TCGA-BH-A0HU-01A-11R-A034-07	Cancer
BRCA	TCGA-BH-A0HW-01A-11R-A034-07	Cancer
BRCA	TCGA-BH-A0HX-01A-21R-A056-07	Cancer
BRCA	TCGA-BH-A0HY-01A-11R-A056-07	Cancer
BRCA	TCGA-BH-A0RX-01A-21R-A084-07	Cancer
BRCA	TCGA-BH-A0W3-01A-11R-A109-07	Cancer
BRCA	TCGA-BH-A0W4-01A-11R-A109-07	Cancer
BRCA	TCGA-BH-A0W5-01A-11R-A109-07	Cancer
BRCA	TCGA-BH-A0W7-01A-11R-A115-07	Cancer
BRCA	TCGA-BH-A0WA-01A-11R-A109-07	Cancer
BRCA	TCGA-BH-A18F-01A-11R-A12D-07	Cancer
BRCA	TCGA-BH-A18G-01A-11R-A12D-07	Cancer
BRCA	TCGA-BH-A18H-01A-11R-A12D-07	Cancer
BRCA	TCGA-BH-A18I-01A-11R-A12D-07	Cancer
BRCA	TCGA-BH-A18J-01A-11R-A12D-07	Cancer
BRCA	TCGA-BH-A18K-01A-11R-A12D-07	Cancer
BRCA	TCGA-BH-A18L-01A-32R-A12D-07	Cancer
BRCA	TCGA-BH-A18M-01A-11R-A12D-07	Cancer
BRCA	TCGA-BH-A18N-01A-11R-A12D-07	Cancer
BRCA	TCGA-BH-A18P-01A-11R-A12D-07	Cancer
BRCA	TCGA-BH-A18Q-01A-12R-A12D-07	Cancer
BRCA	TCGA-BH-A18R-01A-11R-A12D-07	Cancer
BRCA	TCGA-BH-A18S-01A-11R-A12D-07	Cancer
BRCA	TCGA-BH-A18T-01A-11R-A12D-07	Cancer
BRCA	TCGA-BH-A18U-01A-21R-A12D-07	Cancer
BRCA	TCGA-BH-A18V-01A-11R-A12D-07	Cancer
BRCA	TCGA-BH-A1EN-01A-11R-A13Q-07	Cancer
BRCA	TCGA-BH-A1EO-01A-11R-A137-07	Cancer
BRCA	TCGA-BH-A1ES-01A-11R-A137-07	Cancer
BRCA	TCGA-BH-A1ET-01A-11R-A137-07	Cancer
BRCA	TCGA-BH-A1EU-01A-11R-A137-07	Cancer
BRCA	TCGA-BH-A1EV-01A-11R-A137-07	Cancer
BRCA	TCGA-BH-A1EW-01A-11R-A137-07	Cancer
BRCA	TCGA-BH-A1EX-01A-11R-A13Q-07	Cancer
BRCA	TCGA-BH-A1EY-01A-11R-A13Q-07	Cancer
BRCA	TCGA-BH-A1F0-01A-11R-A137-07	Cancer
BRCA	TCGA-BH-A1F2-01A-31R-A13Q-07	Cancer
BRCA	TCGA-BH-A1F5-01A-12R-A13Q-07	Cancer
BRCA	TCGA-BH-A1F6-01A-11R-A13Q-07	Cancer
BRCA	TCGA-BH-A1F8-01A-11R-A13Q-07	Cancer
BRCA	TCGA-BH-A1FB-01A-11R-A13Q-07	Cancer
BRCA	TCGA-BH-A1FC-01A-11R-A13Q-07	Cancer
BRCA	TCGA-BH-A1FD-01A-11R-A13Q-07	Cancer
BRCA	TCGA-BH-A1FE-01A-11R-A13Q-07	Cancer
BRCA	TCGA-BH-A1FG-01A-11R-A13Q-07	Cancer
BRCA	TCGA-BH-A1FH-01A-12R-A13Q-07	Cancer
BRCA	TCGA-BH-A1FJ-01A-11R-A13Q-07	Cancer
BRCA	TCGA-BH-A1FL-01A-11R-A13Q-07	Cancer
BRCA	TCGA-BH-A1FM-01A-11R-A13Q-07	Cancer
BRCA	TCGA-BH-A1FN-01A-11R-A13Q-07	Cancer
BRCA	TCGA-BH-A1FR-01A-11R-A13Q-07	Cancer
BRCA	TCGA-BH-A1FU-01A-11R-A14D-07	Cancer
BRCA	TCGA-BH-A201-01A-11R-A14M-07	Cancer
BRCA	TCGA-BH-A202-01A-11R-A14M-07	Cancer
BRCA	TCGA-BH-A203-01A-12R-A169-07	Cancer
BRCA	TCGA-BH-A204-01A-11R-A157-07	Cancer
BRCA	TCGA-BH-A208-01A-11R-A157-07	Cancer
BRCA	TCGA-BH-A209-01A-11R-A157-07	Cancer
BRCA	TCGA-BH-A28O-01A-11R-A22K-07	Cancer
BRCA	TCGA-BH-A28Q-01A-11R-A16F-07	Cancer
BRCA	TCGA-BH-A2L8-01A-11R-A18M-07	Cancer
BRCA	TCGA-BH-A42T-01A-11R-A24H-07	Cancer
BRCA	TCGA-BH-A42U-01A-12R-A24H-07	Cancer
BRCA	TCGA-BH-A42V-01A-11R-A24H-07	Cancer
BRCA	TCGA-BH-A5IZ-01A-11R-A27Q-07	Cancer
BRCA	TCGA-BH-A5J0-01A-11R-A27Q-07	Cancer
BRCA	TCGA-BH-A6R8-01A-21R-A33J-07	Cancer
BRCA	TCGA-BH-A6R9-01A-21R-A32P-07	Cancer
BRCA	TCGA-C8-A12K-01A-21R-A115-07	Cancer
BRCA	TCGA-C8-A12L-01A-11R-A115-07	Cancer
BRCA	TCGA-C8-A12M-01A-11R-A115-07	Cancer
BRCA	TCGA-C8-A12N-01A-11R-A115-07	Cancer
BRCA	TCGA-C8-A12O-01A-11R-A115-07	Cancer
BRCA	TCGA-C8-A12P-01A-11R-A115-07	Cancer
BRCA	TCGA-C8-A12Q-01A-11R-A115-07	Cancer
BRCA	TCGA-C8-A12T-01A-11R-A115-07	Cancer
BRCA	TCGA-C8-A12U-01A-11R-A115-07	Cancer
BRCA	TCGA-C8-A12V-01A-11R-A115-07	Cancer
BRCA	TCGA-C8-A12W-01A-11R-A115-07	Cancer
BRCA	TCGA-C8-A12X-01A-11R-A115-07	Cancer
BRCA	TCGA-C8-A12Y-01A-11R-A12D-07	Cancer
BRCA	TCGA-C8-A12Z-01A-11R-A115-07	Cancer
BRCA	TCGA-C8-A130-01A-31R-A115-07	Cancer
BRCA	TCGA-C8-A131-01A-11R-A115-07	Cancer
BRCA	TCGA-C8-A132-01A-31R-A115-07	Cancer
BRCA	TCGA-C8-A133-01A-32R-A12D-07	Cancer
BRCA	TCGA-C8-A134-01A-11R-A115-07	Cancer
BRCA	TCGA-C8-A135-01A-11R-A115-07	Cancer
BRCA	TCGA-C8-A137-01A-11R-A115-07	Cancer
BRCA	TCGA-C8-A138-01A-11R-A115-07	Cancer
BRCA	TCGA-C8-A1HE-01A-11R-A13Q-07	Cancer
BRCA	TCGA-C8-A1HF-01A-11R-A137-07	Cancer
BRCA	TCGA-C8-A1HG-01A-11R-A137-07	Cancer
BRCA	TCGA-C8-A1HI-01A-11R-A137-07	Cancer
BRCA	TCGA-C8-A1HJ-01A-11R-A13Q-07	Cancer
BRCA	TCGA-C8-A1HK-01A-21R-A13Q-07	Cancer
BRCA	TCGA-C8-A1HL-01A-11R-A137-07	Cancer
BRCA	TCGA-C8-A1HM-01A-12R-A137-07	Cancer
BRCA	TCGA-C8-A1HN-01A-11R-A137-07	Cancer
BRCA	TCGA-C8-A1HO-01A-11R-A13Q-07	Cancer
BRCA	TCGA-C8-A26V-01A-11R-A16F-07	Cancer
BRCA	TCGA-C8-A26W-01A-11R-A16F-07	Cancer
BRCA	TCGA-C8-A26X-01A-31R-A16F-07	Cancer
BRCA	TCGA-C8-A26Y-01A-11R-A16F-07	Cancer
BRCA	TCGA-C8-A26Z-01A-11R-A16F-07	Cancer
BRCA	TCGA-C8-A273-01A-11R-A16F-07	Cancer
BRCA	TCGA-C8-A274-01A-11R-A16F-07	Cancer
BRCA	TCGA-C8-A275-01A-21R-A16F-07	Cancer
BRCA	TCGA-C8-A278-01A-11R-A169-07	Cancer
BRCA	TCGA-C8-A27A-01A-11R-A169-07	Cancer
BRCA	TCGA-C8-A27B-01A-11R-A169-07	Cancer
BRCA	TCGA-C8-A3M7-01A-12R-A21T-07	Cancer
BRCA	TCGA-C8-A3M8-01A-11R-A213-07	Cancer
BRCA	TCGA-D8-A13Y-01A-11R-A115-07	Cancer
BRCA	TCGA-D8-A13Z-01A-11R-A115-07	Cancer
BRCA	TCGA-D8-A140-01A-11R-A115-07	Cancer
BRCA	TCGA-D8-A141-01A-11R-A115-07	Cancer
BRCA	TCGA-D8-A142-01A-11R-A115-07	Cancer
BRCA	TCGA-D8-A143-01A-11R-A115-07	Cancer
BRCA	TCGA-D8-A145-01A-11R-A115-07	Cancer
BRCA	TCGA-D8-A146-01A-31R-A115-07	Cancer
BRCA	TCGA-D8-A147-01A-11R-A115-07	Cancer
BRCA	TCGA-D8-A1J8-01A-11R-A13Q-07	Cancer
BRCA	TCGA-D8-A1J9-01A-11R-A13Q-07	Cancer
BRCA	TCGA-D8-A1JA-01A-11R-A13Q-07	Cancer
BRCA	TCGA-D8-A1JB-01A-11R-A13Q-07	Cancer
BRCA	TCGA-D8-A1JC-01A-11R-A13Q-07	Cancer
BRCA	TCGA-D8-A1JD-01A-11R-A13Q-07	Cancer
BRCA	TCGA-D8-A1JE-01A-11R-A13Q-07	Cancer
BRCA	TCGA-D8-A1JF-01A-11R-A13Q-07	Cancer
BRCA	TCGA-D8-A1JG-01B-11R-A13Q-07	Cancer
BRCA	TCGA-D8-A1JH-01A-11R-A13Q-07	Cancer
BRCA	TCGA-D8-A1JI-01A-11R-A13Q-07	Cancer
BRCA	TCGA-D8-A1JJ-01A-31R-A14M-07	Cancer
BRCA	TCGA-D8-A1JK-01A-11R-A13Q-07	Cancer
BRCA	TCGA-D8-A1JL-01A-11R-A13Q-07	Cancer
BRCA	TCGA-D8-A1JM-01A-11R-A13Q-07	Cancer
BRCA	TCGA-D8-A1JN-01A-11R-A13Q-07	Cancer
BRCA	TCGA-D8-A1JP-01A-11R-A13Q-07	Cancer
BRCA	TCGA-D8-A1JS-01A-11R-A13Q-07	Cancer
BRCA	TCGA-D8-A1JT-01A-31R-A13Q-07	Cancer
BRCA	TCGA-D8-A1JU-01A-11R-A13Q-07	Cancer
BRCA	TCGA-D8-A1X5-01A-11R-A14D-07	Cancer
BRCA	TCGA-D8-A1X6-01A-11R-A14M-07	Cancer
BRCA	TCGA-D8-A1X7-01A-11R-A14M-07	Cancer
BRCA	TCGA-D8-A1X8-01A-11R-A14M-07	Cancer
BRCA	TCGA-D8-A1X9-01A-12R-A157-07	Cancer
BRCA	TCGA-D8-A1XA-01A-11R-A14D-07	Cancer
BRCA	TCGA-D8-A1XB-01A-11R-A14D-07	Cancer
BRCA	TCGA-D8-A1XC-01A-11R-A14D-07	Cancer
BRCA	TCGA-D8-A1XD-01A-11R-A14D-07	Cancer
BRCA	TCGA-D8-A1XF-01A-11R-A14D-07	Cancer
BRCA	TCGA-D8-A1XG-01A-11R-A14D-07	Cancer
BRCA	TCGA-D8-A1XJ-01A-11R-A14M-07	Cancer
BRCA	TCGA-D8-A1XK-01A-21R-A14M-07	Cancer
BRCA	TCGA-D8-A1XL-01A-11R-A14M-07	Cancer
BRCA	TCGA-D8-A1XM-01A-21R-A14M-07	Cancer
BRCA	TCGA-D8-A1XO-01A-11R-A14M-07	Cancer
BRCA	TCGA-D8-A1XQ-01A-11R-A14M-07	Cancer
BRCA	TCGA-D8-A1XR-01A-11R-A14M-07	Cancer
BRCA	TCGA-D8-A1XS-01A-11R-A14M-07	Cancer
BRCA	TCGA-D8-A1XT-01A-11R-A14M-07	Cancer
BRCA	TCGA-D8-A1XU-01A-11R-A14M-07	Cancer
BRCA	TCGA-D8-A1XV-01A-11R-A14M-07	Cancer
BRCA	TCGA-D8-A1XW-01A-11R-A14M-07	Cancer
BRCA	TCGA-D8-A1XY-01A-11R-A14M-07	Cancer
BRCA	TCGA-D8-A1XZ-01A-11R-A14M-07	Cancer
BRCA	TCGA-D8-A1Y0-01A-11R-A14M-07	Cancer
BRCA	TCGA-D8-A1Y1-01A-21R-A14M-07	Cancer
BRCA	TCGA-D8-A1Y2-01A-11R-A157-07	Cancer
BRCA	TCGA-D8-A1Y3-01A-11R-A157-07	Cancer
BRCA	TCGA-D8-A27E-01A-11R-A16F-07	Cancer
BRCA	TCGA-D8-A27F-01A-11R-A16F-07	Cancer
BRCA	TCGA-D8-A27G-01A-11R-A16F-07	Cancer
BRCA	TCGA-D8-A27H-01A-11R-A16F-07	Cancer
BRCA	TCGA-D8-A27I-01A-11R-A16F-07	Cancer
BRCA	TCGA-D8-A27K-01A-11R-A16F-07	Cancer
BRCA	TCGA-D8-A27L-01A-11R-A16F-07	Cancer
BRCA	TCGA-D8-A27M-01A-11R-A16F-07	Cancer
BRCA	TCGA-D8-A27N-01A-11R-A16F-07	Cancer
BRCA	TCGA-D8-A27P-01A-11R-A16F-07	Cancer
BRCA	TCGA-D8-A27R-01A-11R-A16F-07	Cancer
BRCA	TCGA-D8-A27T-01A-11R-A16F-07	Cancer
BRCA	TCGA-D8-A27V-01A-12R-A17B-07	Cancer
BRCA	TCGA-D8-A27W-01A-11R-A16F-07	Cancer
BRCA	TCGA-D8-A3Z5-01A-41R-A24H-07	Cancer
BRCA	TCGA-D8-A3Z6-01A-11R-A239-07	Cancer
BRCA	TCGA-D8-A4Z1-01A-21R-A266-07	Cancer
BRCA	TCGA-D8-A73U-01A-11R-A33J-07	Cancer
BRCA	TCGA-D8-A73X-01A-11R-A32P-07	Cancer
BRCA	TCGA-E2-A105-01A-11R-A10J-07	Cancer
BRCA	TCGA-E2-A106-01A-11R-A10J-07	Cancer
BRCA	TCGA-E2-A107-01A-11R-A10J-07	Cancer
BRCA	TCGA-E2-A108-01A-13R-A10J-07	Cancer
BRCA	TCGA-E2-A109-01A-11R-A10J-07	Cancer
BRCA	TCGA-E2-A10A-01A-21R-A115-07	Cancer
BRCA	TCGA-E2-A10B-01A-11R-A10J-07	Cancer
BRCA	TCGA-E2-A10C-01A-21R-A10J-07	Cancer
BRCA	TCGA-E2-A10E-01A-21R-A10J-07	Cancer
BRCA	TCGA-E2-A10F-01A-11R-A10J-07	Cancer
BRCA	TCGA-E2-A14N-01A-31R-A137-07	Cancer
BRCA	TCGA-E2-A14O-01A-31R-A115-07	Cancer
BRCA	TCGA-E2-A14P-01A-31R-A12D-07	Cancer
BRCA	TCGA-E2-A14Q-01A-11R-A12D-07	Cancer
BRCA	TCGA-E2-A14R-01A-11R-A115-07	Cancer
BRCA	TCGA-E2-A14S-01A-11R-A12D-07	Cancer
BRCA	TCGA-E2-A14T-01A-11R-A115-07	Cancer
BRCA	TCGA-E2-A14U-01A-11R-A22K-07	Cancer
BRCA	TCGA-E2-A14V-01A-11R-A12D-07	Cancer
BRCA	TCGA-E2-A14W-01A-11R-A12D-07	Cancer
BRCA	TCGA-E2-A14X-01A-11R-A115-07	Cancer
BRCA	TCGA-E2-A14Y-01A-21R-A12D-07	Cancer
BRCA	TCGA-E2-A14Z-01A-11R-A115-07	Cancer
BRCA	TCGA-E2-A150-01A-11R-A12D-07	Cancer
BRCA	TCGA-E2-A152-01A-11R-A12D-07	Cancer
BRCA	TCGA-E2-A153-01A-12R-A12D-07	Cancer
BRCA	TCGA-E2-A154-01A-11R-A115-07	Cancer
BRCA	TCGA-E2-A155-01A-11R-A12D-07	Cancer
BRCA	TCGA-E2-A156-01A-11R-A12D-07	Cancer
BRCA	TCGA-E2-A158-01A-11R-A12D-07	Cancer
BRCA	TCGA-E2-A159-01A-11R-A115-07	Cancer
BRCA	TCGA-E2-A15A-01A-11R-A12D-07	Cancer
BRCA	TCGA-E2-A15C-01A-31R-A12D-07	Cancer
BRCA	TCGA-E2-A15D-01A-11R-A115-07	Cancer
BRCA	TCGA-E2-A15E-01A-11R-A12D-07	Cancer
BRCA	TCGA-E2-A15F-01A-11R-A115-07	Cancer
BRCA	TCGA-E2-A15G-01A-11R-A12D-07	Cancer
BRCA	TCGA-E2-A15H-01A-11R-A12D-07	Cancer
BRCA	TCGA-E2-A15I-01A-21R-A137-07	Cancer
BRCA	TCGA-E2-A15J-01A-11R-A12P-07	Cancer
BRCA	TCGA-E2-A15K-01A-11R-A12P-07	Cancer
BRCA	TCGA-E2-A15L-01A-11R-A12D-07	Cancer
BRCA	TCGA-E2-A15M-01A-11R-A12D-07	Cancer
BRCA	TCGA-E2-A15O-01A-11R-A115-07	Cancer
BRCA	TCGA-E2-A15P-01A-11R-A115-07	Cancer
BRCA	TCGA-E2-A15R-01A-11R-A115-07	Cancer
BRCA	TCGA-E2-A15S-01A-11R-A115-07	Cancer
BRCA	TCGA-E2-A15T-01A-11R-A115-07	Cancer
BRCA	TCGA-E2-A1AZ-01A-11R-A12P-07	Cancer
BRCA	TCGA-E2-A1B0-01A-11R-A12P-07	Cancer
BRCA	TCGA-E2-A1B1-01A-21R-A12P-07	Cancer
BRCA	TCGA-E2-A1B4-01A-11R-A12P-07	Cancer
BRCA	TCGA-E2-A1B5-01A-21R-A12P-07	Cancer
BRCA	TCGA-E2-A1B6-01A-31R-A12P-07	Cancer
BRCA	TCGA-E2-A1BC-01A-11R-A12P-07	Cancer
BRCA	TCGA-E2-A1BD-01A-11R-A12P-07	Cancer
BRCA	TCGA-E2-A1IE-01A-11R-A13Q-07	Cancer
BRCA	TCGA-E2-A1IF-01A-11R-A144-07	Cancer
BRCA	TCGA-E2-A1IG-01A-11R-A144-07	Cancer
BRCA	TCGA-E2-A1IH-01A-11R-A13Q-07	Cancer
BRCA	TCGA-E2-A1II-01A-11R-A144-07	Cancer
BRCA	TCGA-E2-A1IJ-01A-11R-A144-07	Cancer
BRCA	TCGA-E2-A1IK-01A-11R-A144-07	Cancer
BRCA	TCGA-E2-A1IL-01A-11R-A14D-07	Cancer
BRCA	TCGA-E2-A1IN-01A-11R-A13Q-07	Cancer
BRCA	TCGA-E2-A1IO-01A-11R-A144-07	Cancer
BRCA	TCGA-E2-A1IU-01A-11R-A14D-07	Cancer
BRCA	TCGA-E2-A1L6-01A-11R-A13Q-07	Cancer
BRCA	TCGA-E2-A1L7-01A-11R-A144-07	Cancer
BRCA	TCGA-E2-A1L8-01A-11R-A13Q-07	Cancer
BRCA	TCGA-E2-A1L9-01A-11R-A13Q-07	Cancer
BRCA	TCGA-E2-A1LA-01A-11R-A144-07	Cancer
BRCA	TCGA-E2-A1LB-01A-11R-A144-07	Cancer
BRCA	TCGA-E2-A1LE-01A-12R-A19W-07	Cancer
BRCA	TCGA-E2-A1LG-01A-21R-A14M-07	Cancer
BRCA	TCGA-E2-A1LH-01A-11R-A14D-07	Cancer
BRCA	TCGA-E2-A1LI-01A-12R-A157-07	Cancer
BRCA	TCGA-E2-A1LK-01A-21R-A14D-07	Cancer
BRCA	TCGA-E2-A1LL-01A-11R-A144-07	Cancer
BRCA	TCGA-E2-A1LS-01A-12R-A157-07	Cancer
BRCA	TCGA-E2-A2P5-01A-11R-A19W-07	Cancer
BRCA	TCGA-E2-A2P6-01A-11R-A19W-07	Cancer
BRCA	TCGA-E2-A3DX-01A-21R-A213-07	Cancer
BRCA	TCGA-E2-A56Z-01A-12R-A29R-07	Cancer
BRCA	TCGA-E2-A570-01A-11R-A29R-07	Cancer
BRCA	TCGA-E2-A572-01A-13R-A31O-07	Cancer
BRCA	TCGA-E2-A573-01A-11R-A29R-07	Cancer
BRCA	TCGA-E2-A574-01A-11R-A29R-07	Cancer
BRCA	TCGA-E2-A576-01A-11R-A31O-07	Cancer
BRCA	TCGA-E9-A1N3-01A-12R-A157-07	Cancer
BRCA	TCGA-E9-A1N4-01A-11R-A14M-07	Cancer
BRCA	TCGA-E9-A1N5-01A-11R-A14D-07	Cancer
BRCA	TCGA-E9-A1N6-01A-11R-A144-07	Cancer
BRCA	TCGA-E9-A1N8-01A-11R-A144-07	Cancer
BRCA	TCGA-E9-A1N9-01A-11R-A14D-07	Cancer
BRCA	TCGA-E9-A1NA-01A-11R-A144-07	Cancer
BRCA	TCGA-E9-A1NC-01A-21R-A26B-07	Cancer
BRCA	TCGA-E9-A1ND-01A-11R-A144-07	Cancer
BRCA	TCGA-E9-A1NE-01A-21R-A14M-07	Cancer
BRCA	TCGA-E9-A1NF-01A-11R-A14D-07	Cancer
BRCA	TCGA-E9-A1NG-01A-21R-A14M-07	Cancer
BRCA	TCGA-E9-A1NH-01A-11R-A14D-07	Cancer
BRCA	TCGA-E9-A1NI-01A-11R-A14D-07	Cancer
BRCA	TCGA-E9-A1QZ-01A-21R-A169-07	Cancer
BRCA	TCGA-E9-A1R0-01A-22R-A16F-07	Cancer
BRCA	TCGA-E9-A1R2-01A-11R-A14D-07	Cancer
BRCA	TCGA-E9-A1R3-01A-31R-A14M-07	Cancer
BRCA	TCGA-E9-A1R4-01A-21R-A14D-07	Cancer
BRCA	TCGA-E9-A1R5-01A-11R-A14M-07	Cancer
BRCA	TCGA-E9-A1R6-01A-11R-A14D-07	Cancer
BRCA	TCGA-E9-A1R7-01A-11R-A14M-07	Cancer
BRCA	TCGA-E9-A1RA-01A-11R-A14D-07	Cancer
BRCA	TCGA-E9-A1RB-01A-11R-A157-07	Cancer
BRCA	TCGA-E9-A1RC-01A-11R-A157-07	Cancer
BRCA	TCGA-E9-A1RD-01A-11R-A157-07	Cancer
BRCA	TCGA-E9-A1RE-01A-11R-A157-07	Cancer
BRCA	TCGA-E9-A1RF-01A-11R-A157-07	Cancer
BRCA	TCGA-E9-A1RG-01A-11R-A14D-07	Cancer
BRCA	TCGA-E9-A1RH-01A-21R-A169-07	Cancer
BRCA	TCGA-E9-A1RI-01A-11R-A169-07	Cancer
BRCA	TCGA-E9-A226-01A-21R-A157-07	Cancer
BRCA	TCGA-E9-A227-01A-11R-A157-07	Cancer
BRCA	TCGA-E9-A228-01A-31R-A157-07	Cancer
BRCA	TCGA-E9-A229-01A-31R-A157-07	Cancer
BRCA	TCGA-E9-A22A-01A-11R-A157-07	Cancer
BRCA	TCGA-E9-A22B-01A-11R-A157-07	Cancer
BRCA	TCGA-E9-A22D-01A-11R-A157-07	Cancer
BRCA	TCGA-E9-A22E-01A-11R-A157-07	Cancer
BRCA	TCGA-E9-A22G-01A-11R-A157-07	Cancer
BRCA	TCGA-E9-A22H-01A-11R-A157-07	Cancer
BRCA	TCGA-E9-A243-01A-21R-A169-07	Cancer
BRCA	TCGA-E9-A244-01A-11R-A169-07	Cancer
BRCA	TCGA-E9-A245-01A-22R-A16F-07	Cancer
BRCA	TCGA-E9-A247-01A-11R-A169-07	Cancer
BRCA	TCGA-E9-A248-01A-11R-A169-07	Cancer
BRCA	TCGA-E9-A249-01A-11R-A169-07	Cancer
BRCA	TCGA-E9-A24A-01A-11R-A169-07	Cancer
BRCA	TCGA-E9-A295-01A-11R-A16F-07	Cancer
BRCA	TCGA-E9-A2JS-01A-11R-A180-07	Cancer
BRCA	TCGA-E9-A2JT-01A-22R-A18M-07	Cancer
BRCA	TCGA-E9-A3HO-01A-11R-A213-07	Cancer
BRCA	TCGA-E9-A3Q9-01A-11R-A21T-07	Cancer
BRCA	TCGA-E9-A3QA-01A-61R-A22K-07	Cancer
BRCA	TCGA-E9-A3X8-01A-31R-A22U-07	Cancer
BRCA	TCGA-E9-A54X-01A-11R-A266-07	Cancer
BRCA	TCGA-E9-A5FK-01A-11R-A27Q-07	Cancer
BRCA	TCGA-E9-A5FL-01A-11R-A27Q-07	Cancer
BRCA	TCGA-E9-A5UO-01A-11R-A28M-07	Cancer
BRCA	TCGA-E9-A5UP-01A-11R-A28M-07	Cancer
BRCA	TCGA-E9-A6HE-01A-11R-A31O-07	Cancer
BRCA	TCGA-EW-A1IW-01A-11R-A13Q-07	Cancer
BRCA	TCGA-EW-A1IX-01A-12R-A144-07	Cancer
BRCA	TCGA-EW-A1IY-01A-11R-A13Q-07	Cancer
BRCA	TCGA-EW-A1IZ-01A-11R-A13Q-07	Cancer
BRCA	TCGA-EW-A1J1-01A-11R-A13Q-07	Cancer
BRCA	TCGA-EW-A1J2-01A-21R-A13Q-07	Cancer
BRCA	TCGA-EW-A1J3-01A-11R-A13Q-07	Cancer
BRCA	TCGA-EW-A1J5-01A-11R-A13Q-07	Cancer
BRCA	TCGA-EW-A1J6-01A-11R-A13Q-07	Cancer
BRCA	TCGA-EW-A1OV-01A-11R-A144-07	Cancer
BRCA	TCGA-EW-A1OW-01A-21R-A144-07	Cancer
BRCA	TCGA-EW-A1OX-01A-11R-A144-07	Cancer
BRCA	TCGA-EW-A1OY-01A-11R-A144-07	Cancer
BRCA	TCGA-EW-A1OZ-01A-11R-A144-07	Cancer
BRCA	TCGA-EW-A1P0-01A-11R-A144-07	Cancer
BRCA	TCGA-EW-A1P1-01A-31R-A14D-07	Cancer
BRCA	TCGA-EW-A1P3-01A-11R-A144-07	Cancer
BRCA	TCGA-EW-A1P4-01A-21R-A144-07	Cancer
BRCA	TCGA-EW-A1P5-01A-11R-A144-07	Cancer
BRCA	TCGA-EW-A1P6-01A-11R-A144-07	Cancer
BRCA	TCGA-EW-A1P7-01A-21R-A144-07	Cancer
BRCA	TCGA-EW-A1P8-01A-11R-A144-07	Cancer
BRCA	TCGA-EW-A1PA-01A-11R-A144-07	Cancer
BRCA	TCGA-EW-A1PB-01A-11R-A144-07	Cancer
BRCA	TCGA-EW-A1PC-01B-11R-A21T-07	Cancer
BRCA	TCGA-EW-A1PD-01A-11R-A144-07	Cancer
BRCA	TCGA-EW-A1PE-01A-11R-A144-07	Cancer
BRCA	TCGA-EW-A1PF-01A-11R-A144-07	Cancer
BRCA	TCGA-EW-A1PG-01A-11R-A144-07	Cancer
BRCA	TCGA-EW-A1PH-01A-11R-A14M-07	Cancer
BRCA	TCGA-EW-A2FR-01A-11R-A21T-07	Cancer
BRCA	TCGA-EW-A2FS-01A-11R-A17B-07	Cancer
BRCA	TCGA-EW-A2FV-01A-11R-A17B-07	Cancer
BRCA	TCGA-EW-A2FW-01A-11R-A17B-07	Cancer
BRCA	TCGA-EW-A3E8-01B-11R-A24H-07	Cancer
BRCA	TCGA-EW-A3U0-01A-11R-A22K-07	Cancer
BRCA	TCGA-EW-A423-01A-11R-A24H-07	Cancer
BRCA	TCGA-EW-A424-01A-11R-A24H-07	Cancer
BRCA	TCGA-EW-A6S9-01A-22R-A33J-07	Cancer
BRCA	TCGA-EW-A6SA-01A-21R-A32P-07	Cancer
BRCA	TCGA-EW-A6SB-01A-12R-A32P-07	Cancer
BRCA	TCGA-EW-A6SC-01A-12R-A32P-07	Cancer
BRCA	TCGA-EW-A6SD-01A-12R-A33J-07	Cancer
BRCA	TCGA-GI-A2C8-01A-11R-A16F-07	Cancer
BRCA	TCGA-GI-A2C9-01A-11R-A21T-07	Cancer
BRCA	TCGA-GM-A2D9-01A-11R-A18M-07	Cancer
BRCA	TCGA-GM-A2DA-01A-11R-A18M-07	Cancer
BRCA	TCGA-GM-A2DB-01A-31R-A18M-07	Cancer
BRCA	TCGA-GM-A2DC-01A-11R-A18M-07	Cancer
BRCA	TCGA-GM-A2DD-01A-11R-A180-07	Cancer
BRCA	TCGA-GM-A2DF-01A-11R-A180-07	Cancer
BRCA	TCGA-GM-A2DH-01A-11R-A180-07	Cancer
BRCA	TCGA-GM-A2DI-01A-31R-A18M-07	Cancer
BRCA	TCGA-GM-A2DK-01A-21R-A180-07	Cancer
BRCA	TCGA-GM-A2DL-01A-11R-A18M-07	Cancer
BRCA	TCGA-GM-A2DM-01A-11R-A180-07	Cancer
BRCA	TCGA-GM-A2DN-01A-11R-A180-07	Cancer
BRCA	TCGA-GM-A2DO-01A-11R-A18M-07	Cancer
BRCA	TCGA-GM-A3NW-01A-21R-A22K-07	Cancer
BRCA	TCGA-GM-A3NY-01A-11R-A21T-07	Cancer
BRCA	TCGA-GM-A3XG-01A-31R-A24H-07	Cancer
BRCA	TCGA-GM-A3XL-01A-11R-A22U-07	Cancer
BRCA	TCGA-GM-A3XN-01A-12R-A22U-07	Cancer
BRCA	TCGA-GM-A4E0-01A-12R-A266-07	Cancer
BRCA	TCGA-GM-A5PV-01A-11R-A28M-07	Cancer
BRCA	TCGA-GM-A5PX-01A-12R-A28M-07	Cancer
BRCA	TCGA-HN-A2NL-01A-11R-A18M-07	Cancer
BRCA	TCGA-HN-A2OB-01A-21R-A27Q-07	Cancer
BRCA	TCGA-JL-A3YW-01A-12R-A239-07	Cancer
BRCA	TCGA-JL-A3YX-01A-11R-A22U-07	Cancer
BRCA	TCGA-LD-A66U-01A-11R-A31O-07	Cancer
BRCA	TCGA-LD-A74U-01A-13R-A33J-07	Cancer
BRCA	TCGA-LL-A440-01A-11R-A24H-07	Cancer
BRCA	TCGA-LL-A441-01A-11R-A24H-07	Cancer
BRCA	TCGA-LL-A442-01A-11R-A24H-07	Cancer
BRCA	TCGA-LL-A50Y-01A-11R-A266-07	Cancer
BRCA	TCGA-LL-A5YL-01A-12R-A29R-07	Cancer
BRCA	TCGA-LL-A5YM-01A-11R-A28M-07	Cancer
BRCA	TCGA-LL-A5YN-01A-11R-A28M-07	Cancer
BRCA	TCGA-LL-A5YO-01A-21R-A28M-07	Cancer
BRCA	TCGA-LL-A5YP-01A-21R-A28M-07	Cancer
BRCA	TCGA-LL-A6FP-01A-11R-A31O-07	Cancer
BRCA	TCGA-LL-A6FQ-01A-11R-A31O-07	Cancer
BRCA	TCGA-LL-A6FR-01A-12R-A31O-07	Cancer
BRCA	TCGA-LL-A73Y-01A-11R-A33J-07	Cancer
BRCA	TCGA-LL-A73Z-01A-11R-A32P-07	Cancer
BRCA	TCGA-LL-A740-01A-21R-A32P-07	Cancer
BRCA	TCGA-LQ-A4E4-01A-11R-A266-07	Cancer
BRCA	TCGA-MS-A51U-01A-31R-A266-07	Cancer
BRCA	TCGA-OK-A5Q2-01A-11R-A27Q-07	Cancer
BRCA	TCGA-OL-A5D6-01A-21R-A27Q-07	Cancer
BRCA	TCGA-OL-A5D7-01A-11R-A27Q-07	Cancer
BRCA	TCGA-OL-A5D8-01A-11R-A27Q-07	Cancer
BRCA	TCGA-OL-A5DA-01A-11R-A27Q-07	Cancer
BRCA	TCGA-OL-A5RU-01A-11R-A28M-07	Cancer
BRCA	TCGA-OL-A5RV-01A-12R-A28M-07	Cancer
BRCA	TCGA-OL-A5RW-01A-11R-A28M-07	Cancer
BRCA	TCGA-OL-A5RX-01A-11R-A28M-07	Cancer
BRCA	TCGA-OL-A5RY-01A-21R-A28M-07	Cancer
BRCA	TCGA-OL-A5RZ-01A-11R-A28M-07	Cancer
BRCA	TCGA-OL-A5S0-01A-11R-A28M-07	Cancer
BRCA	TCGA-OL-A66H-01A-11R-A29R-07	Cancer
BRCA	TCGA-OL-A66I-01A-21R-A29R-07	Cancer
BRCA	TCGA-OL-A66J-01A-11R-A29R-07	Cancer
BRCA	TCGA-OL-A66K-01A-11R-A29R-07	Cancer
BRCA	TCGA-OL-A66L-01A-12R-A31O-07	Cancer
BRCA	TCGA-OL-A66N-01A-12R-A31O-07	Cancer
BRCA	TCGA-OL-A66O-01A-11R-A31O-07	Cancer
BRCA	TCGA-OL-A66P-01A-11R-A31O-07	Cancer
BRCA	TCGA-OL-A6VO-01A-12R-A33J-07	Cancer
BRCA	TCGA-OL-A6VR-01A-32R-A33J-07	Cancer
BRCA	TCGA-PE-A5DC-01A-12R-A27Q-07	Cancer
BRCA	TCGA-PE-A5DD-01A-12R-A27Q-07	Cancer
BRCA	TCGA-PE-A5DE-01A-11R-A27Q-07	Cancer
BRCA	TCGA-S3-A6ZF-01A-32R-A32P-07	Cancer
BRCA	TCGA-S3-A6ZG-01A-22R-A32P-07	Cancer
BRCA	TCGA-S3-A6ZH-01A-22R-A32P-07	Cancer
BRCA	TCGA-V7-A7HQ-01A-11R-A33J-07	Cancer
BRCA	TCGA-A7-A0CE-11A-21R-A089-07	Normal
BRCA	TCGA-A7-A0CH-11A-32R-A089-07	Normal
BRCA	TCGA-A7-A0D9-11A-53R-A089-07	Normal
BRCA	TCGA-A7-A0DB-11A-33R-A089-07	Normal
BRCA	TCGA-A7-A13E-11A-61R-A12P-07	Normal
BRCA	TCGA-A7-A13F-11A-42R-A12P-07	Normal
BRCA	TCGA-A7-A13G-11A-51R-A13Q-07	Normal
BRCA	TCGA-AC-A23H-11A-12R-A157-07	Normal
BRCA	TCGA-AC-A2FB-11A-13R-A17B-07	Normal
BRCA	TCGA-AC-A2FF-11A-13R-A17B-07	Normal
BRCA	TCGA-AC-A2FM-11B-32R-A19W-07	Normal
BRCA	TCGA-BH-A0AU-11A-11R-A12P-07	Normal
BRCA	TCGA-BH-A0AY-11A-23R-A089-07	Normal
BRCA	TCGA-BH-A0AZ-11A-22R-A12P-07	Normal
BRCA	TCGA-BH-A0B3-11B-21R-A089-07	Normal
BRCA	TCGA-BH-A0B5-11A-23R-A12P-07	Normal
BRCA	TCGA-BH-A0B7-11A-34R-A115-07	Normal
BRCA	TCGA-BH-A0B8-11A-41R-A089-07	Normal
BRCA	TCGA-BH-A0BA-11A-22R-A19E-07	Normal
BRCA	TCGA-BH-A0BC-11A-22R-A089-07	Normal
BRCA	TCGA-BH-A0BJ-11A-23R-A089-07	Normal
BRCA	TCGA-BH-A0BM-11A-12R-A089-07	Normal
BRCA	TCGA-BH-A0BQ-11A-33R-A115-07	Normal
BRCA	TCGA-BH-A0BS-11A-11R-A12P-07	Normal
BRCA	TCGA-BH-A0BT-11A-21R-A12P-07	Normal
BRCA	TCGA-BH-A0BV-11A-31R-A089-07	Normal
BRCA	TCGA-BH-A0BW-11A-12R-A115-07	Normal
BRCA	TCGA-BH-A0BZ-11A-61R-A12P-07	Normal
BRCA	TCGA-BH-A0C0-11A-21R-A089-07	Normal
BRCA	TCGA-BH-A0C3-11A-23R-A12P-07	Normal
BRCA	TCGA-BH-A0DD-11A-23R-A12P-07	Normal
BRCA	TCGA-BH-A0DG-11A-43R-A12P-07	Normal
BRCA	TCGA-BH-A0DH-11A-31R-A089-07	Normal
BRCA	TCGA-BH-A0DK-11A-13R-A089-07	Normal
BRCA	TCGA-BH-A0DL-11A-13R-A115-07	Normal
BRCA	TCGA-BH-A0DO-11A-22R-A12D-07	Normal
BRCA	TCGA-BH-A0DP-11A-12R-A089-07	Normal
BRCA	TCGA-BH-A0DQ-11A-12R-A089-07	Normal
BRCA	TCGA-BH-A0DT-11A-12R-A12D-07	Normal
BRCA	TCGA-BH-A0DV-11A-22R-A12P-07	Normal
BRCA	TCGA-BH-A0DZ-11A-22R-A089-07	Normal
BRCA	TCGA-BH-A0E0-11A-13R-A089-07	Normal
BRCA	TCGA-BH-A0E1-11A-13R-A089-07	Normal
BRCA	TCGA-BH-A0H5-11A-62R-A115-07	Normal
BRCA	TCGA-BH-A0H7-11A-13R-A089-07	Normal
BRCA	TCGA-BH-A0HA-11A-31R-A12P-07	Normal
BRCA	TCGA-BH-A0HK-11A-11R-A089-07	Normal
BRCA	TCGA-BH-A18J-11A-31R-A12D-07	Normal
BRCA	TCGA-BH-A18K-11A-13R-A12D-07	Normal
BRCA	TCGA-BH-A18L-11A-42R-A12D-07	Normal
BRCA	TCGA-BH-A18M-11A-33R-A12D-07	Normal
BRCA	TCGA-BH-A18N-11A-43R-A12D-07	Normal
BRCA	TCGA-BH-A18P-11A-43R-A12D-07	Normal
BRCA	TCGA-BH-A18Q-11A-34R-A12D-07	Normal
BRCA	TCGA-BH-A18R-11A-42R-A12D-07	Normal
BRCA	TCGA-BH-A18S-11A-43R-A12D-07	Normal
BRCA	TCGA-BH-A18U-11A-23R-A12D-07	Normal
BRCA	TCGA-BH-A18V-11A-52R-A12D-07	Normal
BRCA	TCGA-BH-A1EN-11A-23R-A13Q-07	Normal
BRCA	TCGA-BH-A1EO-11A-31R-A137-07	Normal
BRCA	TCGA-BH-A1ET-11B-23R-A137-07	Normal
BRCA	TCGA-BH-A1EU-11A-23R-A137-07	Normal
BRCA	TCGA-BH-A1EV-11A-24R-A137-07	Normal
BRCA	TCGA-BH-A1EW-11B-33R-A137-07	Normal
BRCA	TCGA-BH-A1F0-11B-23R-A137-07	Normal
BRCA	TCGA-BH-A1F2-11A-32R-A13Q-07	Normal
BRCA	TCGA-BH-A1F6-11B-94R-A13Q-07	Normal
BRCA	TCGA-BH-A1F8-11B-21R-A13Q-07	Normal
BRCA	TCGA-BH-A1FB-11A-33R-A13Q-07	Normal
BRCA	TCGA-BH-A1FC-11A-32R-A13Q-07	Normal
BRCA	TCGA-BH-A1FD-11B-21R-A13Q-07	Normal
BRCA	TCGA-BH-A1FE-11B-14R-A13Q-07	Normal
BRCA	TCGA-BH-A1FG-11B-12R-A13Q-07	Normal
BRCA	TCGA-BH-A1FH-11B-42R-A13Q-07	Normal
BRCA	TCGA-BH-A1FJ-11B-42R-A13Q-07	Normal
BRCA	TCGA-BH-A1FM-11B-23R-A13Q-07	Normal
BRCA	TCGA-BH-A1FN-11A-34R-A13Q-07	Normal
BRCA	TCGA-BH-A1FR-11B-42R-A13Q-07	Normal
BRCA	TCGA-BH-A1FU-11A-23R-A14D-07	Normal
BRCA	TCGA-BH-A203-11A-42R-A169-07	Normal
BRCA	TCGA-BH-A204-11A-53R-A157-07	Normal
BRCA	TCGA-BH-A208-11A-51R-A157-07	Normal
BRCA	TCGA-BH-A209-11A-42R-A157-07	Normal
BRCA	TCGA-E2-A153-11A-31R-A12D-07	Normal
BRCA	TCGA-E2-A158-11A-22R-A12D-07	Normal
BRCA	TCGA-E2-A15I-11A-32R-A137-07	Normal
BRCA	TCGA-E2-A15K-11A-13R-A12P-07	Normal
BRCA	TCGA-E2-A15M-11A-22R-A12D-07	Normal
BRCA	TCGA-E2-A1IG-11A-22R-A144-07	Normal
BRCA	TCGA-E2-A1L7-11A-33R-A144-07	Normal
BRCA	TCGA-E2-A1LB-11A-22R-A144-07	Normal
BRCA	TCGA-E2-A1LH-11A-22R-A14D-07	Normal
BRCA	TCGA-E2-A1LS-11A-32R-A157-07	Normal
BRCA	TCGA-E9-A1N4-11A-33R-A14M-07	Normal
BRCA	TCGA-E9-A1N5-11A-41R-A14D-07	Normal
BRCA	TCGA-E9-A1N6-11A-32R-A144-07	Normal
BRCA	TCGA-E9-A1N9-11A-71R-A14D-07	Normal
BRCA	TCGA-E9-A1NA-11A-33R-A144-07	Normal
BRCA	TCGA-E9-A1ND-11A-43R-A144-07	Normal
BRCA	TCGA-E9-A1NF-11A-73R-A14D-07	Normal
BRCA	TCGA-E9-A1NG-11A-52R-A14M-07	Normal
BRCA	TCGA-E9-A1R7-11A-42R-A14M-07	Normal
BRCA	TCGA-E9-A1RB-11A-33R-A157-07	Normal
BRCA	TCGA-E9-A1RC-11A-33R-A157-07	Normal
BRCA	TCGA-E9-A1RD-11A-33R-A157-07	Normal
BRCA	TCGA-E9-A1RF-11A-32R-A157-07	Normal
BRCA	TCGA-E9-A1RH-11A-34R-A169-07	Normal
BRCA	TCGA-E9-A1RI-11A-41R-A169-07	Normal
BRCA	TCGA-GI-A2C8-11A-22R-A16F-07	Normal
BRCA	TCGA-GI-A2C9-11A-22R-A21T-07	Normal
COAD	TCGA-A6-2675-01A-02R-1723-07	Cancer
COAD	TCGA-A6-2682-01A-01R-1410-07	Cancer
COAD	TCGA-A6-2684-01A-01R-1410-07	Cancer
COAD	TCGA-A6-2685-01A-01R-1410-07	Cancer
COAD	TCGA-A6-2686-01A-01R-A32Z-07	Cancer
COAD	TCGA-A6-4105-01A-02R-1774-07	Cancer
COAD	TCGA-A6-5656-01A-21R-1839-07	Cancer
COAD	TCGA-A6-5657-01A-01R-A32Z-07	Cancer
COAD	TCGA-A6-5659-01A-01R-1653-07	Cancer
COAD	TCGA-A6-5660-01A-01R-1653-07	Cancer
COAD	TCGA-A6-5661-01A-01R-1653-07	Cancer
COAD	TCGA-A6-5662-01A-01R-1653-07	Cancer
COAD	TCGA-A6-5664-01A-21R-1839-07	Cancer
COAD	TCGA-A6-5665-01A-01R-1653-07	Cancer
COAD	TCGA-A6-5666-01A-01R-1653-07	Cancer
COAD	TCGA-A6-5667-01A-21R-1723-07	Cancer
COAD	TCGA-A6-6137-01A-11R-1774-07	Cancer
COAD	TCGA-A6-6138-01A-11R-1774-07	Cancer
COAD	TCGA-A6-6140-01A-11R-1774-07	Cancer
COAD	TCGA-A6-6141-01A-11R-1774-07	Cancer
COAD	TCGA-A6-6142-01A-11R-1774-07	Cancer
COAD	TCGA-A6-6648-01A-11R-1774-07	Cancer
COAD	TCGA-A6-6649-01A-11R-1774-07	Cancer
COAD	TCGA-A6-6650-01A-11R-1774-07	Cancer
COAD	TCGA-A6-6651-01A-21R-1839-07	Cancer
COAD	TCGA-A6-6652-01A-11R-1774-07	Cancer
COAD	TCGA-A6-6653-01A-11R-1774-07	Cancer
COAD	TCGA-A6-6654-01A-21R-1839-07	Cancer
COAD	TCGA-A6-6780-01A-11R-1839-07	Cancer
COAD	TCGA-A6-6781-01A-22R-1928-07	Cancer
COAD	TCGA-A6-6782-01A-11R-1839-07	Cancer
COAD	TCGA-A6-A565-01A-31R-A28H-07	Cancer
COAD	TCGA-A6-A566-01A-11R-A28H-07	Cancer
COAD	TCGA-A6-A567-01A-31R-A28H-07	Cancer
COAD	TCGA-A6-A56B-01A-31R-A28H-07	Cancer
COAD	TCGA-A6-A5ZU-01A-11R-A28H-07	Cancer
COAD	TCGA-AA-3489-01A-21R-1839-07	Cancer
COAD	TCGA-AA-3492-01A-01R-1410-07	Cancer
COAD	TCGA-AA-3495-01A-01R-1410-07	Cancer
COAD	TCGA-AA-3496-01A-21R-1839-07	Cancer
COAD	TCGA-AA-3502-01A-01R-1410-07	Cancer
COAD	TCGA-AA-3506-01A-01R-1410-07	Cancer
COAD	TCGA-AA-3509-01A-01R-1410-07	Cancer
COAD	TCGA-AA-3511-01A-21R-1839-07	Cancer
COAD	TCGA-AA-3526-01A-02R-A32Z-07	Cancer
COAD	TCGA-AA-3655-01A-02R-1723-07	Cancer
COAD	TCGA-AA-3660-01A-01R-1723-07	Cancer
COAD	TCGA-AA-3662-01A-01R-1723-07	Cancer
COAD	TCGA-AA-3663-01A-01R-1723-07	Cancer
COAD	TCGA-AA-3685-01A-02R-A32Z-07	Cancer
COAD	TCGA-AA-3697-01A-01R-1723-07	Cancer
COAD	TCGA-AA-3712-01A-21R-1723-07	Cancer
COAD	TCGA-AA-3713-01A-21R-1723-07	Cancer
COAD	TCGA-AA-A01P-01A-21R-A083-07	Cancer
COAD	TCGA-AA-A01X-01A-21R-A083-07	Cancer
COAD	TCGA-AA-A01Z-01A-11R-A083-07	Cancer
COAD	TCGA-AA-A02K-01A-03R-A32Y-07	Cancer
COAD	TCGA-AA-A02Y-01A-43R-A32Y-07	Cancer
COAD	TCGA-AD-5900-01A-11R-1653-07	Cancer
COAD	TCGA-AD-6548-01A-11R-1839-07	Cancer
COAD	TCGA-AD-6888-01A-11R-1928-07	Cancer
COAD	TCGA-AD-6889-01A-11R-1928-07	Cancer
COAD	TCGA-AD-6890-01A-11R-1928-07	Cancer
COAD	TCGA-AD-6895-01A-11R-1928-07	Cancer
COAD	TCGA-AD-6899-01A-11R-1928-07	Cancer
COAD	TCGA-AD-6901-01A-11R-1928-07	Cancer
COAD	TCGA-AD-6963-01A-11R-1928-07	Cancer
COAD	TCGA-AD-6964-01A-11R-1928-07	Cancer
COAD	TCGA-AD-6965-01A-11R-1928-07	Cancer
COAD	TCGA-AD-A5EJ-01A-11R-A28H-07	Cancer
COAD	TCGA-AD-A5EK-01A-11R-A28H-07	Cancer
COAD	TCGA-AM-5820-01A-01R-1653-07	Cancer
COAD	TCGA-AM-5821-01A-01R-1653-07	Cancer
COAD	TCGA-AU-3779-01A-01R-1723-07	Cancer
COAD	TCGA-AU-6004-01A-11R-1723-07	Cancer
COAD	TCGA-AY-5543-01A-01R-1653-07	Cancer
COAD	TCGA-AY-6196-01A-11R-1723-07	Cancer
COAD	TCGA-AY-6197-01A-11R-1723-07	Cancer
COAD	TCGA-AY-6386-01A-21R-1723-07	Cancer
COAD	TCGA-AY-A54L-01A-11R-A28H-07	Cancer
COAD	TCGA-AZ-4313-01A-01R-1410-07	Cancer
COAD	TCGA-AZ-4315-01A-01R-1410-07	Cancer
COAD	TCGA-AZ-4323-01A-21R-1839-07	Cancer
COAD	TCGA-AZ-4614-01A-01R-1410-07	Cancer
COAD	TCGA-AZ-4615-01A-01R-1410-07	Cancer
COAD	TCGA-AZ-4616-01A-21R-1839-07	Cancer
COAD	TCGA-AZ-4682-01B-01R-A32Z-07	Cancer
COAD	TCGA-AZ-4684-01A-01R-1410-07	Cancer
COAD	TCGA-AZ-5403-01A-01R-1653-07	Cancer
COAD	TCGA-AZ-5407-01A-01R-1723-07	Cancer
COAD	TCGA-AZ-6598-01A-11R-1774-07	Cancer
COAD	TCGA-AZ-6599-01A-11R-1774-07	Cancer
COAD	TCGA-AZ-6600-01A-11R-1774-07	Cancer
COAD	TCGA-AZ-6601-01A-11R-1774-07	Cancer
COAD	TCGA-AZ-6603-01A-11R-1839-07	Cancer
COAD	TCGA-AZ-6605-01A-11R-1839-07	Cancer
COAD	TCGA-AZ-6606-01A-11R-1839-07	Cancer
COAD	TCGA-AZ-6607-01A-11R-1839-07	Cancer
COAD	TCGA-AZ-6608-01A-11R-1839-07	Cancer
COAD	TCGA-CA-5254-01A-21R-1839-07	Cancer
COAD	TCGA-CA-5255-01A-11R-1839-07	Cancer
COAD	TCGA-CA-5256-01A-01R-1410-07	Cancer
COAD	TCGA-CA-5796-01A-01R-1653-07	Cancer
COAD	TCGA-CA-5797-01A-01R-1653-07	Cancer
COAD	TCGA-CA-6715-01A-21R-1839-07	Cancer
COAD	TCGA-CA-6716-01A-11R-1839-07	Cancer
COAD	TCGA-CA-6717-01A-11R-1839-07	Cancer
COAD	TCGA-CA-6718-01A-11R-1839-07	Cancer
COAD	TCGA-CA-6719-01A-11R-1839-07	Cancer
COAD	TCGA-CK-4947-01B-11R-1653-07	Cancer
COAD	TCGA-CK-4948-01B-11R-1653-07	Cancer
COAD	TCGA-CK-4950-01A-01R-1723-07	Cancer
COAD	TCGA-CK-4951-01A-01R-1410-07	Cancer
COAD	TCGA-CK-4952-01A-01R-1723-07	Cancer
COAD	TCGA-CK-5912-01A-11R-1653-07	Cancer
COAD	TCGA-CK-5913-01A-11R-1653-07	Cancer
COAD	TCGA-CK-5914-01A-11R-1653-07	Cancer
COAD	TCGA-CK-5915-01A-11R-1653-07	Cancer
COAD	TCGA-CK-5916-01A-11R-1653-07	Cancer
COAD	TCGA-CK-6746-01A-11R-1839-07	Cancer
COAD	TCGA-CK-6747-01A-11R-1839-07	Cancer
COAD	TCGA-CK-6748-01A-11R-1839-07	Cancer
COAD	TCGA-CK-6751-01A-11R-1839-07	Cancer
COAD	TCGA-CM-4743-01A-01R-1723-07	Cancer
COAD	TCGA-CM-4744-01A-01R-A32Z-07	Cancer
COAD	TCGA-CM-4747-01A-01R-1410-07	Cancer
COAD	TCGA-CM-4751-01A-02R-1839-07	Cancer
COAD	TCGA-CM-5344-01A-21R-1723-07	Cancer
COAD	TCGA-CM-5348-01A-21R-1723-07	Cancer
COAD	TCGA-CM-5349-01A-21R-1723-07	Cancer
COAD	TCGA-CM-5860-01A-01R-1653-07	Cancer
COAD	TCGA-CM-5861-01A-01R-1653-07	Cancer
COAD	TCGA-CM-5862-01A-01R-1653-07	Cancer
COAD	TCGA-CM-5863-01A-21R-1839-07	Cancer
COAD	TCGA-CM-5864-01A-01R-1653-07	Cancer
COAD	TCGA-CM-5868-01A-01R-1653-07	Cancer
COAD	TCGA-CM-6161-01A-11R-1653-07	Cancer
COAD	TCGA-CM-6162-01A-11R-1653-07	Cancer
COAD	TCGA-CM-6163-01A-11R-1653-07	Cancer
COAD	TCGA-CM-6164-01A-11R-1653-07	Cancer
COAD	TCGA-CM-6165-01A-11R-1653-07	Cancer
COAD	TCGA-CM-6166-01A-11R-1653-07	Cancer
COAD	TCGA-CM-6167-01A-11R-1653-07	Cancer
COAD	TCGA-CM-6168-01A-11R-1653-07	Cancer
COAD	TCGA-CM-6169-01A-11R-1653-07	Cancer
COAD	TCGA-CM-6170-01A-11R-1653-07	Cancer
COAD	TCGA-CM-6171-01A-11R-1653-07	Cancer
COAD	TCGA-CM-6172-01A-11R-1653-07	Cancer
COAD	TCGA-CM-6674-01A-11R-1839-07	Cancer
COAD	TCGA-CM-6675-01A-11R-1839-07	Cancer
COAD	TCGA-CM-6676-01A-11R-1839-07	Cancer
COAD	TCGA-CM-6677-01A-11R-1839-07	Cancer
COAD	TCGA-CM-6678-01A-11R-1839-07	Cancer
COAD	TCGA-CM-6679-01A-11R-1839-07	Cancer
COAD	TCGA-CM-6680-01A-11R-1839-07	Cancer
COAD	TCGA-D5-5537-01A-21R-1928-07	Cancer
COAD	TCGA-D5-5538-01A-01R-1653-07	Cancer
COAD	TCGA-D5-5539-01A-01R-1653-07	Cancer
COAD	TCGA-D5-5540-01A-01R-1653-07	Cancer
COAD	TCGA-D5-5541-01A-01R-1653-07	Cancer
COAD	TCGA-D5-6529-01A-11R-1774-07	Cancer
COAD	TCGA-D5-6530-01A-11R-1723-07	Cancer
COAD	TCGA-D5-6531-01A-11R-1723-07	Cancer
COAD	TCGA-D5-6532-01A-11R-1723-07	Cancer
COAD	TCGA-D5-6533-01A-11R-1723-07	Cancer
COAD	TCGA-D5-6534-01A-21R-1928-07	Cancer
COAD	TCGA-D5-6535-01A-11R-1723-07	Cancer
COAD	TCGA-D5-6536-01A-11R-1723-07	Cancer
COAD	TCGA-D5-6537-01A-11R-1723-07	Cancer
COAD	TCGA-D5-6538-01A-11R-1723-07	Cancer
COAD	TCGA-D5-6539-01A-11R-1723-07	Cancer
COAD	TCGA-D5-6540-01A-11R-1723-07	Cancer
COAD	TCGA-D5-6541-01A-11R-1723-07	Cancer
COAD	TCGA-D5-6898-01A-11R-1928-07	Cancer
COAD	TCGA-D5-6920-01A-11R-1928-07	Cancer
COAD	TCGA-D5-6922-01A-11R-1928-07	Cancer
COAD	TCGA-D5-6923-01A-11R-A32Z-07	Cancer
COAD	TCGA-D5-6924-01A-11R-1928-07	Cancer
COAD	TCGA-D5-6926-01A-11R-1928-07	Cancer
COAD	TCGA-D5-6927-01A-21R-1928-07	Cancer
COAD	TCGA-D5-6928-01A-11R-1928-07	Cancer
COAD	TCGA-D5-6929-01A-31R-1928-07	Cancer
COAD	TCGA-D5-6930-01A-11R-1928-07	Cancer
COAD	TCGA-D5-6931-01A-11R-1928-07	Cancer
COAD	TCGA-D5-6932-01A-11R-1928-07	Cancer
COAD	TCGA-D5-7000-01A-11R-A32Z-07	Cancer
COAD	TCGA-DM-A0X9-01A-11R-A155-07	Cancer
COAD	TCGA-DM-A0XD-01A-12R-A155-07	Cancer
COAD	TCGA-DM-A0XF-01A-11R-A155-07	Cancer
COAD	TCGA-DM-A1D0-01A-11R-A155-07	Cancer
COAD	TCGA-DM-A1D4-01A-21R-A155-07	Cancer
COAD	TCGA-DM-A1D6-01A-21R-A155-07	Cancer
COAD	TCGA-DM-A1D7-01A-11R-A155-07	Cancer
COAD	TCGA-DM-A1D8-01A-11R-A155-07	Cancer
COAD	TCGA-DM-A1D9-01A-11R-A155-07	Cancer
COAD	TCGA-DM-A1DA-01A-11R-A155-07	Cancer
COAD	TCGA-DM-A1DB-01A-11R-A155-07	Cancer
COAD	TCGA-DM-A1HA-01A-11R-A155-07	Cancer
COAD	TCGA-DM-A1HB-01A-21R-A180-07	Cancer
COAD	TCGA-DM-A280-01A-12R-A16W-07	Cancer
COAD	TCGA-DM-A282-01A-12R-A16W-07	Cancer
COAD	TCGA-DM-A285-01A-11R-A16W-07	Cancer
COAD	TCGA-DM-A288-01A-11R-A16W-07	Cancer
COAD	TCGA-DM-A28A-01A-21R-A32Y-07	Cancer
COAD	TCGA-DM-A28C-01A-11R-A32Y-07	Cancer
COAD	TCGA-DM-A28E-01A-11R-A32Y-07	Cancer
COAD	TCGA-DM-A28F-01A-11R-A32Y-07	Cancer
COAD	TCGA-DM-A28G-01A-11R-A16W-07	Cancer
COAD	TCGA-DM-A28H-01A-11R-A16W-07	Cancer
COAD	TCGA-DM-A28K-01A-21R-A32Y-07	Cancer
COAD	TCGA-DM-A28M-01A-12R-A16W-07	Cancer
COAD	TCGA-F4-6459-01A-11R-1774-07	Cancer
COAD	TCGA-F4-6460-01A-11R-1774-07	Cancer
COAD	TCGA-F4-6461-01A-11R-1774-07	Cancer
COAD	TCGA-F4-6463-01A-11R-1723-07	Cancer
COAD	TCGA-F4-6569-01A-11R-1774-07	Cancer
COAD	TCGA-F4-6570-01A-11R-1774-07	Cancer
COAD	TCGA-F4-6703-01A-11R-1839-07	Cancer
COAD	TCGA-F4-6704-01A-11R-1839-07	Cancer
COAD	TCGA-F4-6805-01A-11R-1839-07	Cancer
COAD	TCGA-F4-6806-01A-11R-1839-07	Cancer
COAD	TCGA-F4-6807-01A-11R-1839-07	Cancer
COAD	TCGA-F4-6808-01A-11R-1839-07	Cancer
COAD	TCGA-F4-6809-01A-11R-1839-07	Cancer
COAD	TCGA-F4-6854-01A-11R-1928-07	Cancer
COAD	TCGA-F4-6855-01A-11R-1928-07	Cancer
COAD	TCGA-F4-6856-01A-11R-1928-07	Cancer
COAD	TCGA-G4-6293-01A-11R-1723-07	Cancer
COAD	TCGA-G4-6294-01A-11R-1774-07	Cancer
COAD	TCGA-G4-6295-01A-11R-1723-07	Cancer
COAD	TCGA-G4-6297-01A-11R-1723-07	Cancer
COAD	TCGA-G4-6298-01A-11R-1723-07	Cancer
COAD	TCGA-G4-6299-01A-11R-1774-07	Cancer
COAD	TCGA-G4-6302-01A-11R-1723-07	Cancer
COAD	TCGA-G4-6303-01A-11R-1774-07	Cancer
COAD	TCGA-G4-6304-01A-11R-1928-07	Cancer
COAD	TCGA-G4-6306-01A-11R-1774-07	Cancer
COAD	TCGA-G4-6307-01A-11R-1723-07	Cancer
COAD	TCGA-G4-6309-01A-21R-1839-07	Cancer
COAD	TCGA-G4-6310-01A-11R-1723-07	Cancer
COAD	TCGA-G4-6311-01A-11R-1723-07	Cancer
COAD	TCGA-G4-6314-01A-11R-1723-07	Cancer
COAD	TCGA-G4-6315-01A-11R-1723-07	Cancer
COAD	TCGA-G4-6317-01A-11R-1723-07	Cancer
COAD	TCGA-G4-6320-01A-11R-1723-07	Cancer
COAD	TCGA-G4-6321-01A-11R-1723-07	Cancer
COAD	TCGA-G4-6322-01A-11R-1723-07	Cancer
COAD	TCGA-G4-6323-01A-11R-1723-07	Cancer
COAD	TCGA-G4-6586-01A-11R-1774-07	Cancer
COAD	TCGA-G4-6588-01A-11R-1774-07	Cancer
COAD	TCGA-G4-6625-01A-21R-1774-07	Cancer
COAD	TCGA-G4-6626-01A-11R-1774-07	Cancer
COAD	TCGA-G4-6627-01A-11R-1774-07	Cancer
COAD	TCGA-G4-6628-01A-11R-1839-07	Cancer
COAD	TCGA-NH-A50T-01A-11R-A28H-07	Cancer
COAD	TCGA-NH-A50V-01A-11R-A28H-07	Cancer
COAD	TCGA-QG-A5YV-01A-11R-A28H-07	Cancer
COAD	TCGA-QG-A5YW-01A-11R-A28H-07	Cancer
COAD	TCGA-QG-A5YX-01A-11R-A28H-07	Cancer
COAD	TCGA-QG-A5Z1-01A-11R-A28H-07	Cancer
COAD	TCGA-QG-A5Z2-01A-11R-A28H-07	Cancer
COAD	TCGA-A6-2671-11A-01R-A32Z-07	Normal
COAD	TCGA-A6-2675-11A-01R-1723-07	Normal
COAD	TCGA-A6-2678-11A-01R-A32Z-07	Normal
COAD	TCGA-A6-2679-11A-01R-A32Z-07	Normal
COAD	TCGA-A6-2680-11A-01R-A32Z-07	Normal
COAD	TCGA-A6-2682-11A-01R-A32Z-07	Normal
COAD	TCGA-A6-2683-11A-01R-A32Z-07	Normal
COAD	TCGA-A6-2684-11A-01R-A32Z-07	Normal
COAD	TCGA-A6-2685-11A-01R-A32Z-07	Normal
COAD	TCGA-A6-2686-11A-01R-A32Z-07	Normal
COAD	TCGA-A6-5659-11A-01R-1653-07	Normal
COAD	TCGA-A6-5662-11A-01R-1653-07	Normal
COAD	TCGA-A6-5665-11A-01R-1653-07	Normal
COAD	TCGA-A6-5667-11A-01R-1723-07	Normal
COAD	TCGA-AA-3489-11A-01R-1839-07	Normal
COAD	TCGA-AA-3496-11A-01R-1839-07	Normal
COAD	TCGA-AA-3511-11A-01R-1839-07	Normal
COAD	TCGA-AA-3514-11A-01R-A32Z-07	Normal
COAD	TCGA-AA-3516-11A-01R-A32Z-07	Normal
COAD	TCGA-AA-3517-11A-01R-A32Z-07	Normal
COAD	TCGA-AA-3518-11A-01R-1672-07	Normal
COAD	TCGA-AA-3520-11A-01R-A32Z-07	Normal
COAD	TCGA-AA-3522-11A-01R-A32Z-07	Normal
COAD	TCGA-AA-3525-11A-01R-A32Z-07	Normal
COAD	TCGA-AA-3527-11A-01R-A32Z-07	Normal
COAD	TCGA-AA-3531-11A-01R-A32Z-07	Normal
COAD	TCGA-AA-3534-11A-01R-A32Z-07	Normal
COAD	TCGA-AA-3655-11A-01R-1723-07	Normal
COAD	TCGA-AA-3660-11A-01R-1723-07	Normal
COAD	TCGA-AA-3662-11A-01R-1723-07	Normal
COAD	TCGA-AA-3663-11A-01R-1723-07	Normal
COAD	TCGA-AA-3697-11A-01R-1723-07	Normal
COAD	TCGA-AA-3712-11A-01R-1723-07	Normal
COAD	TCGA-AA-3713-11A-01R-1723-07	Normal
COAD	TCGA-AZ-6598-11A-01R-1774-07	Normal
COAD	TCGA-AZ-6599-11A-01R-1774-07	Normal
COAD	TCGA-AZ-6600-11A-01R-1774-07	Normal
COAD	TCGA-AZ-6601-11A-01R-1774-07	Normal
COAD	TCGA-AZ-6603-11A-02R-1839-07	Normal
COAD	TCGA-AZ-6605-11A-01R-1839-07	Normal
COAD	TCGA-F4-6704-11A-01R-1839-07	Normal
HNSC	TCGA-BA-4074-01A-01R-1436-07	Cancer
HNSC	TCGA-BA-4075-01A-01R-1436-07	Cancer
HNSC	TCGA-BA-4076-01A-01R-1436-07	Cancer
HNSC	TCGA-BA-4077-01B-01R-1436-07	Cancer
HNSC	TCGA-BA-4078-01A-01R-1436-07	Cancer
HNSC	TCGA-BA-5149-01A-01R-1514-07	Cancer
HNSC	TCGA-BA-5151-01A-01R-1436-07	Cancer
HNSC	TCGA-BA-5152-01A-02R-1873-07	Cancer
HNSC	TCGA-BA-5153-01A-01R-1436-07	Cancer
HNSC	TCGA-BA-5555-01A-01R-1514-07	Cancer
HNSC	TCGA-BA-5556-01A-01R-1514-07	Cancer
HNSC	TCGA-BA-5557-01A-01R-1514-07	Cancer
HNSC	TCGA-BA-5558-01A-01R-1514-07	Cancer
HNSC	TCGA-BA-5559-01A-01R-1514-07	Cancer
HNSC	TCGA-BA-6868-01B-12R-1915-07	Cancer
HNSC	TCGA-BA-6869-01A-11R-1873-07	Cancer
HNSC	TCGA-BA-6870-01A-11R-1873-07	Cancer
HNSC	TCGA-BA-6871-01A-11R-1873-07	Cancer
HNSC	TCGA-BA-6872-01A-11R-1873-07	Cancer
HNSC	TCGA-BA-6873-01A-11R-1873-07	Cancer
HNSC	TCGA-BA-7269-01A-11R-2016-07	Cancer
HNSC	TCGA-BA-A4IF-01A-11R-A266-07	Cancer
HNSC	TCGA-BA-A4IG-01A-11R-A266-07	Cancer
HNSC	TCGA-BA-A4IH-01A-11R-A266-07	Cancer
HNSC	TCGA-BA-A4II-01A-11R-A266-07	Cancer
HNSC	TCGA-BA-A6D8-01A-31R-A31N-07	Cancer
HNSC	TCGA-BA-A6DA-01A-31R-A31N-07	Cancer
HNSC	TCGA-BA-A6DB-01A-11R-A30B-07	Cancer
HNSC	TCGA-BA-A6DD-01A-12R-A31N-07	Cancer
HNSC	TCGA-BA-A6DE-01A-22R-A31N-07	Cancer
HNSC	TCGA-BA-A6DG-01A-21R-A30B-07	Cancer
HNSC	TCGA-BA-A6DI-01A-11R-A30B-07	Cancer
HNSC	TCGA-BA-A6DJ-01A-11R-A30B-07	Cancer
HNSC	TCGA-BA-A6DL-01A-21R-A30B-07	Cancer
HNSC	TCGA-BB-4217-01A-11R-2081-07	Cancer
HNSC	TCGA-BB-4223-01A-01R-1436-07	Cancer
HNSC	TCGA-BB-4224-01A-01R-1436-07	Cancer
HNSC	TCGA-BB-4225-01A-01R-1436-07	Cancer
HNSC	TCGA-BB-4228-01A-01R-1436-07	Cancer
HNSC	TCGA-BB-7861-01A-11R-2232-07	Cancer
HNSC	TCGA-BB-7862-01A-21R-2232-07	Cancer
HNSC	TCGA-BB-7863-01A-11R-2232-07	Cancer
HNSC	TCGA-BB-7864-01A-11R-2232-07	Cancer
HNSC	TCGA-BB-7866-01A-11R-2232-07	Cancer
HNSC	TCGA-BB-7870-01A-11R-2232-07	Cancer
HNSC	TCGA-BB-7871-01A-11R-2232-07	Cancer
HNSC	TCGA-BB-7872-01A-11R-2232-07	Cancer
HNSC	TCGA-BB-8596-01A-11R-2403-07	Cancer
HNSC	TCGA-BB-8601-01A-11R-2403-07	Cancer
HNSC	TCGA-BB-A5HU-01A-11R-A28V-07	Cancer
HNSC	TCGA-BB-A5HY-01A-11R-A28V-07	Cancer
HNSC	TCGA-BB-A5HZ-01A-21R-A28V-07	Cancer
HNSC	TCGA-BB-A6UM-01A-12R-A34R-07	Cancer
HNSC	TCGA-BB-A6UO-01A-12R-A34R-07	Cancer
HNSC	TCGA-C9-A47Z-01A-11R-A24H-07	Cancer
HNSC	TCGA-C9-A480-01A-12R-A24H-07	Cancer
HNSC	TCGA-CN-4722-01A-01R-1436-07	Cancer
HNSC	TCGA-CN-4723-01A-01R-1436-07	Cancer
HNSC	TCGA-CN-4725-01A-01R-1436-07	Cancer
HNSC	TCGA-CN-4726-01A-01R-1436-07	Cancer
HNSC	TCGA-CN-4727-01A-01R-1436-07	Cancer
HNSC	TCGA-CN-4728-01A-01R-1436-07	Cancer
HNSC	TCGA-CN-4729-01A-01R-1436-07	Cancer
HNSC	TCGA-CN-4730-01A-01R-1436-07	Cancer
HNSC	TCGA-CN-4731-01A-01R-1436-07	Cancer
HNSC	TCGA-CN-4733-01A-02R-1873-07	Cancer
HNSC	TCGA-CN-4734-01A-01R-1436-07	Cancer
HNSC	TCGA-CN-4735-01A-01R-1436-07	Cancer
HNSC	TCGA-CN-4736-01A-01R-1436-07	Cancer
HNSC	TCGA-CN-4737-01A-01R-1436-07	Cancer
HNSC	TCGA-CN-4738-01A-02R-1514-07	Cancer
HNSC	TCGA-CN-4739-01A-02R-1514-07	Cancer
HNSC	TCGA-CN-4740-01A-01R-1436-07	Cancer
HNSC	TCGA-CN-4741-01A-01R-1436-07	Cancer
HNSC	TCGA-CN-4742-01A-02R-1514-07	Cancer
HNSC	TCGA-CN-5355-01A-01R-1436-07	Cancer
HNSC	TCGA-CN-5356-01A-01R-1436-07	Cancer
HNSC	TCGA-CN-5358-01A-01R-1514-07	Cancer
HNSC	TCGA-CN-5359-01A-01R-1436-07	Cancer
HNSC	TCGA-CN-5360-01A-01R-1436-07	Cancer
HNSC	TCGA-CN-5361-01A-01R-1436-07	Cancer
HNSC	TCGA-CN-5363-01A-01R-1436-07	Cancer
HNSC	TCGA-CN-5364-01A-01R-1436-07	Cancer
HNSC	TCGA-CN-5365-01A-01R-1436-07	Cancer
HNSC	TCGA-CN-5366-01A-01R-1436-07	Cancer
HNSC	TCGA-CN-5367-01A-01R-1436-07	Cancer
HNSC	TCGA-CN-5369-01A-01R-1436-07	Cancer
HNSC	TCGA-CN-5370-01A-01R-2016-07	Cancer
HNSC	TCGA-CN-5373-01A-01R-1436-07	Cancer
HNSC	TCGA-CN-5374-01A-01R-1436-07	Cancer
HNSC	TCGA-CN-6010-01A-11R-1686-07	Cancer
HNSC	TCGA-CN-6011-01A-11R-1686-07	Cancer
HNSC	TCGA-CN-6012-01A-11R-1686-07	Cancer
HNSC	TCGA-CN-6013-01A-11R-1686-07	Cancer
HNSC	TCGA-CN-6016-01A-11R-1686-07	Cancer
HNSC	TCGA-CN-6017-01A-11R-1686-07	Cancer
HNSC	TCGA-CN-6018-01A-11R-1686-07	Cancer
HNSC	TCGA-CN-6019-01A-11R-1686-07	Cancer
HNSC	TCGA-CN-6020-01A-11R-1686-07	Cancer
HNSC	TCGA-CN-6021-01A-11R-1686-07	Cancer
HNSC	TCGA-CN-6022-01A-21R-1686-07	Cancer
HNSC	TCGA-CN-6023-01A-11R-1686-07	Cancer
HNSC	TCGA-CN-6024-01A-11R-1686-07	Cancer
HNSC	TCGA-CN-6988-01A-11R-1915-07	Cancer
HNSC	TCGA-CN-6989-01A-11R-1915-07	Cancer
HNSC	TCGA-CN-6992-01A-11R-1915-07	Cancer
HNSC	TCGA-CN-6994-01A-11R-1915-07	Cancer
HNSC	TCGA-CN-6995-01A-31R-2016-07	Cancer
HNSC	TCGA-CN-6996-01A-11R-1915-07	Cancer
HNSC	TCGA-CN-6997-01A-11R-2016-07	Cancer
HNSC	TCGA-CN-6998-01A-23R-2016-07	Cancer
HNSC	TCGA-CN-A497-01A-11R-A24H-07	Cancer
HNSC	TCGA-CN-A498-01A-11R-A24H-07	Cancer
HNSC	TCGA-CN-A499-01A-11R-A24H-07	Cancer
HNSC	TCGA-CN-A49A-01A-11R-A24H-07	Cancer
HNSC	TCGA-CN-A49B-01A-31R-A24H-07	Cancer
HNSC	TCGA-CN-A49C-01A-11R-A24H-07	Cancer
HNSC	TCGA-CN-A63T-01A-11R-A28V-07	Cancer
HNSC	TCGA-CN-A63U-01A-11R-A30B-07	Cancer
HNSC	TCGA-CN-A63W-01A-11R-A30B-07	Cancer
HNSC	TCGA-CN-A641-01A-11R-A30B-07	Cancer
HNSC	TCGA-CN-A642-01A-12R-A30B-07	Cancer
HNSC	TCGA-CN-A6UY-01A-12R-A34R-07	Cancer
HNSC	TCGA-CN-A6V1-01A-12R-A34R-07	Cancer
HNSC	TCGA-CN-A6V3-01A-12R-A34R-07	Cancer
HNSC	TCGA-CN-A6V6-01A-12R-A34R-07	Cancer
HNSC	TCGA-CN-A6V7-01A-12R-A34R-07	Cancer
HNSC	TCGA-CQ-5323-01A-01R-1686-07	Cancer
HNSC	TCGA-CQ-5324-01A-01R-1686-07	Cancer
HNSC	TCGA-CQ-5325-01A-01R-1686-07	Cancer
HNSC	TCGA-CQ-5326-01A-01R-1873-07	Cancer
HNSC	TCGA-CQ-5327-01A-01R-1686-07	Cancer
HNSC	TCGA-CQ-5329-01A-01R-1686-07	Cancer
HNSC	TCGA-CQ-5330-01A-01R-1686-07	Cancer
HNSC	TCGA-CQ-5331-01A-02R-1873-07	Cancer
HNSC	TCGA-CQ-5332-01A-01R-1686-07	Cancer
HNSC	TCGA-CQ-5333-01A-01R-2403-07	Cancer
HNSC	TCGA-CQ-5334-01A-01R-1686-07	Cancer
HNSC	TCGA-CQ-6218-01A-11R-1915-07	Cancer
HNSC	TCGA-CQ-6219-01A-11R-1915-07	Cancer
HNSC	TCGA-CQ-6220-01A-11R-1915-07	Cancer
HNSC	TCGA-CQ-6221-01A-11R-2081-07	Cancer
HNSC	TCGA-CQ-6222-01A-11R-1915-07	Cancer
HNSC	TCGA-CQ-6223-01A-11R-1915-07	Cancer
HNSC	TCGA-CQ-6224-01A-11R-1915-07	Cancer
HNSC	TCGA-CQ-6225-01A-11R-1915-07	Cancer
HNSC	TCGA-CQ-6227-01A-11R-1915-07	Cancer
HNSC	TCGA-CQ-6228-01A-11R-1915-07	Cancer
HNSC	TCGA-CQ-6229-01A-11R-1915-07	Cancer
HNSC	TCGA-CQ-7063-01A-11R-2403-07	Cancer
HNSC	TCGA-CQ-7065-01A-11R-2081-07	Cancer
HNSC	TCGA-CQ-7067-01A-11R-2232-07	Cancer
HNSC	TCGA-CQ-7068-01A-11R-2081-07	Cancer
HNSC	TCGA-CQ-7069-01A-11R-2403-07	Cancer
HNSC	TCGA-CQ-7071-01A-12R-A30B-07	Cancer
HNSC	TCGA-CQ-7072-01A-21R-A30B-07	Cancer
HNSC	TCGA-CQ-A4C6-01A-11R-A24Z-07	Cancer
HNSC	TCGA-CQ-A4C7-01A-11R-A24Z-07	Cancer
HNSC	TCGA-CQ-A4C9-01A-11R-A24Z-07	Cancer
HNSC	TCGA-CQ-A4CA-01A-11R-A24Z-07	Cancer
HNSC	TCGA-CQ-A4CB-01A-11R-A24Z-07	Cancer
HNSC	TCGA-CQ-A4CD-01A-21R-A24Z-07	Cancer
HNSC	TCGA-CQ-A4CE-01A-11R-A266-07	Cancer
HNSC	TCGA-CQ-A4CG-01A-11R-A266-07	Cancer
HNSC	TCGA-CQ-A4CH-01A-11R-A266-07	Cancer
HNSC	TCGA-CQ-A4CI-01A-11R-A266-07	Cancer
HNSC	TCGA-CR-5243-01A-01R-1514-07	Cancer
HNSC	TCGA-CR-5247-01A-01R-2016-07	Cancer
HNSC	TCGA-CR-5248-01A-01R-2016-07	Cancer
HNSC	TCGA-CR-5249-01A-01R-1514-07	Cancer
HNSC	TCGA-CR-5250-01A-01R-1514-07	Cancer
HNSC	TCGA-CR-6467-01A-11R-1873-07	Cancer
HNSC	TCGA-CR-6470-01A-11R-1873-07	Cancer
HNSC	TCGA-CR-6471-01A-11R-1873-07	Cancer
HNSC	TCGA-CR-6472-01A-11R-1873-07	Cancer
HNSC	TCGA-CR-6473-01A-11R-1873-07	Cancer
HNSC	TCGA-CR-6474-01A-11R-1873-07	Cancer
HNSC	TCGA-CR-6477-01A-11R-1873-07	Cancer
HNSC	TCGA-CR-6478-01A-11R-1873-07	Cancer
HNSC	TCGA-CR-6481-01A-11R-1873-07	Cancer
HNSC	TCGA-CR-6482-01A-11R-1873-07	Cancer
HNSC	TCGA-CR-6484-01A-11R-1873-07	Cancer
HNSC	TCGA-CR-6487-01A-11R-1873-07	Cancer
HNSC	TCGA-CR-6488-01A-12R-2081-07	Cancer
HNSC	TCGA-CR-6491-01A-11R-1873-07	Cancer
HNSC	TCGA-CR-6492-01A-12R-2081-07	Cancer
HNSC	TCGA-CR-6493-01A-11R-1873-07	Cancer
HNSC	TCGA-CR-7364-01A-11R-2016-07	Cancer
HNSC	TCGA-CR-7365-01A-11R-2016-07	Cancer
HNSC	TCGA-CR-7367-01A-11R-2016-07	Cancer
HNSC	TCGA-CR-7368-01A-11R-2132-07	Cancer
HNSC	TCGA-CR-7369-01A-11R-2132-07	Cancer
HNSC	TCGA-CR-7370-01A-11R-2132-07	Cancer
HNSC	TCGA-CR-7371-01A-11R-2016-07	Cancer
HNSC	TCGA-CR-7372-01A-11R-2016-07	Cancer
HNSC	TCGA-CR-7373-01A-11R-2016-07	Cancer
HNSC	TCGA-CR-7374-01A-11R-2016-07	Cancer
HNSC	TCGA-CR-7376-01A-11R-2132-07	Cancer
HNSC	TCGA-CR-7377-01A-11R-2016-07	Cancer
HNSC	TCGA-CR-7379-01A-11R-2016-07	Cancer
HNSC	TCGA-CR-7380-01A-11R-2016-07	Cancer
HNSC	TCGA-CR-7382-01A-11R-2132-07	Cancer
HNSC	TCGA-CR-7383-01A-11R-2132-07	Cancer
HNSC	TCGA-CR-7385-01A-11R-2016-07	Cancer
HNSC	TCGA-CR-7386-01A-11R-2016-07	Cancer
HNSC	TCGA-CR-7388-01A-11R-2016-07	Cancer
HNSC	TCGA-CR-7389-01A-11R-2016-07	Cancer
HNSC	TCGA-CR-7390-01A-11R-2016-07	Cancer
HNSC	TCGA-CR-7391-01A-11R-2016-07	Cancer
HNSC	TCGA-CR-7392-01A-11R-2016-07	Cancer
HNSC	TCGA-CR-7393-01A-11R-2016-07	Cancer
HNSC	TCGA-CR-7394-01A-11R-2016-07	Cancer
HNSC	TCGA-CR-7395-01A-11R-2016-07	Cancer
HNSC	TCGA-CR-7397-01A-11R-2016-07	Cancer
HNSC	TCGA-CR-7398-01A-11R-2016-07	Cancer
HNSC	TCGA-CR-7399-01A-11R-2016-07	Cancer
HNSC	TCGA-CR-7401-01A-11R-2016-07	Cancer
HNSC	TCGA-CR-7402-01A-11R-2016-07	Cancer
HNSC	TCGA-CR-7404-01A-11R-2132-07	Cancer
HNSC	TCGA-CV-5430-01A-02R-1686-07	Cancer
HNSC	TCGA-CV-5431-01A-01R-1514-07	Cancer
HNSC	TCGA-CV-5432-01A-02R-1686-07	Cancer
HNSC	TCGA-CV-5434-01A-01R-1686-07	Cancer
HNSC	TCGA-CV-5435-01A-01R-1686-07	Cancer
HNSC	TCGA-CV-5436-01A-01R-1514-07	Cancer
HNSC	TCGA-CV-5439-01A-01R-1686-07	Cancer
HNSC	TCGA-CV-5440-01A-01R-1514-07	Cancer
HNSC	TCGA-CV-5441-01A-01R-1514-07	Cancer
HNSC	TCGA-CV-5442-01A-01R-1514-07	Cancer
HNSC	TCGA-CV-5443-01A-01R-1514-07	Cancer
HNSC	TCGA-CV-5444-01A-02R-1514-07	Cancer
HNSC	TCGA-CV-5966-01A-11R-1686-07	Cancer
HNSC	TCGA-CV-5970-01A-11R-1686-07	Cancer
HNSC	TCGA-CV-5971-01A-11R-1686-07	Cancer
HNSC	TCGA-CV-5973-01A-11R-1686-07	Cancer
HNSC	TCGA-CV-5976-01A-11R-1686-07	Cancer
HNSC	TCGA-CV-5977-01A-11R-1686-07	Cancer
HNSC	TCGA-CV-5978-01A-11R-1686-07	Cancer
HNSC	TCGA-CV-5979-01A-11R-1686-07	Cancer
HNSC	TCGA-CV-6003-01A-11R-1686-07	Cancer
HNSC	TCGA-CV-6433-01A-11R-1686-07	Cancer
HNSC	TCGA-CV-6436-01A-11R-1686-07	Cancer
HNSC	TCGA-CV-6441-01A-11R-1686-07	Cancer
HNSC	TCGA-CV-6933-01A-11R-1915-07	Cancer
HNSC	TCGA-CV-6934-01A-11R-1915-07	Cancer
HNSC	TCGA-CV-6935-01A-11R-1915-07	Cancer
HNSC	TCGA-CV-6936-01A-11R-1915-07	Cancer
HNSC	TCGA-CV-6937-01A-11R-2016-07	Cancer
HNSC	TCGA-CV-6938-01A-11R-1915-07	Cancer
HNSC	TCGA-CV-6939-01A-11R-1915-07	Cancer
HNSC	TCGA-CV-6940-01A-11R-1915-07	Cancer
HNSC	TCGA-CV-6941-01A-11R-1915-07	Cancer
HNSC	TCGA-CV-6942-01A-21R-2016-07	Cancer
HNSC	TCGA-CV-6943-01A-11R-1915-07	Cancer
HNSC	TCGA-CV-6945-01A-11R-1915-07	Cancer
HNSC	TCGA-CV-6948-01A-11R-1915-07	Cancer
HNSC	TCGA-CV-6950-01A-11R-1915-07	Cancer
HNSC	TCGA-CV-6951-01A-11R-1915-07	Cancer
HNSC	TCGA-CV-6952-01A-11R-1915-07	Cancer
HNSC	TCGA-CV-6953-01A-11R-1915-07	Cancer
HNSC	TCGA-CV-6954-01A-11R-1915-07	Cancer
HNSC	TCGA-CV-6955-01A-11R-2016-07	Cancer
HNSC	TCGA-CV-6956-01A-21R-2016-07	Cancer
HNSC	TCGA-CV-6959-01A-11R-1915-07	Cancer
HNSC	TCGA-CV-6960-01A-41R-2016-07	Cancer
HNSC	TCGA-CV-6961-01A-21R-1915-07	Cancer
HNSC	TCGA-CV-6962-01A-11R-1915-07	Cancer
HNSC	TCGA-CV-7089-01A-11R-2016-07	Cancer
HNSC	TCGA-CV-7090-01A-11R-2016-07	Cancer
HNSC	TCGA-CV-7091-01A-11R-2016-07	Cancer
HNSC	TCGA-CV-7095-01A-21R-2016-07	Cancer
HNSC	TCGA-CV-7097-01A-11R-2016-07	Cancer
HNSC	TCGA-CV-7099-01A-41R-2016-07	Cancer
HNSC	TCGA-CV-7100-01A-11R-2016-07	Cancer
HNSC	TCGA-CV-7101-01A-11R-2016-07	Cancer
HNSC	TCGA-CV-7102-01A-11R-2016-07	Cancer
HNSC	TCGA-CV-7103-01A-21R-2016-07	Cancer
HNSC	TCGA-CV-7104-01A-11R-2016-07	Cancer
HNSC	TCGA-CV-7177-01A-11R-2016-07	Cancer
HNSC	TCGA-CV-7178-01A-21R-2016-07	Cancer
HNSC	TCGA-CV-7180-01A-11R-2016-07	Cancer
HNSC	TCGA-CV-7183-01A-11R-2016-07	Cancer
HNSC	TCGA-CV-7235-01A-11R-2016-07	Cancer
HNSC	TCGA-CV-7236-01A-11R-2016-07	Cancer
HNSC	TCGA-CV-7238-01A-11R-2016-07	Cancer
HNSC	TCGA-CV-7242-01A-11R-2016-07	Cancer
HNSC	TCGA-CV-7243-01A-11R-2016-07	Cancer
HNSC	TCGA-CV-7245-01A-11R-2016-07	Cancer
HNSC	TCGA-CV-7247-01A-11R-2016-07	Cancer
HNSC	TCGA-CV-7248-01A-11R-2016-07	Cancer
[truncated: 3,541 more rows]
